# Supplementary material for: Prevalence and predictors of peripherally inserted central catheter-associated bloodstream infections in adults: A multicenter cohort study
Source: PLoS One. 2019 Mar 7;14(3):e0213555. doi: 10.1371/journal.pone.0213555 (PMC6405206; doi:10.1371/journal.pone.0213555)
Supplement: S1 Table — (XLSX) [file pone.0213555.s001.xlsx]

## Sheet: Sheet1
Hospital_category	Study_enroll	regst_number	age	sex	Direction	Punctured_vein	Number_of_lumen	duration	indication	Indication2	DM	comorbidities	Comorbidity2	CLABSI	delayed_complication	procedure_related_Cx	Venoplasty_유무	Success_rate	No_of_PICC	Inpatient_outpatient_ICU	hospital_day	cause_of_removal	PICC_Related_death	Hematology	CTx	Multilumen	intravascular_device
1	0	1	58	1	1	2	2	9	5	4	0	0	0	0	0	0	0	0	1	3	49	6	0	0	0	1	0
1	0	2	71	0	1	1	2	14	1	1	1	1	1	0	0	0	0	0	1	1	53	1	0	0	0	1	0
1	0	3	88	0	1	1	2	1	1	1	1	1	1	0	6	1	0	0	1	3	19	8	0	0	0	1	1
1	0	4	56	0	1	2	2	43	5	4	0	5	3	0	0	0	0	0	1	3	54	1	0	0	0	1	0
1	0	5	82	0	1	2	2	10	1	1	0	0	0	0	0	0	0	0	1	1	28	1	0	0	0	1	0
1	0	6	65	1	2	1	2	40	1	1	0	0	0	0	0	0	0	0	1	3	62	1	0	0	0	1	0
1	0	7	74	0	1	1	2	104	2	2	0	2	2	0	0	0	0	0	1	1	151	4	0	0	0	1	0
1	0	8	46	0	2	1	2	13	4	4	0	0	0	0	0	0	0	0	1	1	23	1	0	0	0	1	0
1	0	9	82	1	1	2	2	6	5	4	0	2	2	0	3	0	0	0	1	1	10	3	0	0	0	1	0
1	0	10	73	0	2	1	2	10	1	1	0	2	2	0	0	0	0	0	1	3	124	6	0	0	0	1	0
1	0	11	48	0	1	2	2	59	1	1	0	2	2	0	0	0	0	0	1	3	13	4	0	0	0	1	0
1	0	12	71	0	1	2	2	12	1	1	0	2	2	2	2	0	0	0	1	1	42	2	0	0	0	1	0
1	0	13	58	1	1	3	2	15	2	2	0	0	0	0	0	0	0	0	2	3	49	1	0	0	0	1	0
1	0	14	79	0	1	1	2	9	2	2	0	2	2	0	0	0	0	0	1	1	23	4	0	0	0	1	0
1	0	15	78	0	1	2	2	7	3	3	0	3	3	0	0	0	0	0	1	1	14	1	0	1	1	1	0
1	0	16	60	0	1	1	2	27	5	4	0	2	2	0	0	0	0	0	1	1	28	4	0	0	0	1	0
1	0	17	73	0	2	2	2	12	1	1	0	2	2	0	0	1	0	0	2	3	124	6	0	0	0	1	0
1	0	18	72	0	2	1	2	12	1	1	0	3	3	0	0	1	0	0	2	1	15	1	0	1	0	1	0
1	0	19	71	0	1	1	2	3	5	4	0	2	2	0	0	1	0	0	2	1	42	6	0	0	0	1	0
1	0	20	53	1	1	1	2	36	2	2	0	5	3	0	0	1	0	0	1	3	138	1	0	0	0	1	1
1	0	21	80	0	1	1	2	9	2	2	0	2	2	0	6	1	0	0	1	3	11	4	0	0	0	1	0
1	0	22	75	1	1	2	2	5	1	1	0	3	3	0	3	0	0	0	1	1	70	3	0	1	0	1	0
1	0	23	78	0	2	2	2	32	1	1	0	3	3	0	3	0	0	0	2	3	93	3	0	1	0	1	0
1	0	24	75	1	1	2	2	21	5	4	0	3	3	0	0	0	0	0	2	1	70	1	0	1	0	1	0
1	0	25	82	1	1	1	2	58	2	2	1	1	1	0	0	0	0	0	1	1	63	4	0	0	0	1	0
1	0	26	64	1	1	1	2	10	5	4	0	0	0	0	0	0	0	0	1	1	27	4	0	0	0	1	0
1	0	27	67	1	1	1	2	18	5	4	0	2	2	2	2	0	0	0	1	1	66	4	0	0	0	1	0
1	0	28	84	1	1	1	2	13	2	2	0	0	0	0	0	1	0	0	1	3	16	1	0	0	0	1	0
1	0	29	80	1	2	2	2	63	5	4	0	0	0	0	0	0	0	0	2	3	156	1	0	0	0	1	0
1	0	30	78	0	1	1	2	12	5	4	1	1	1	0	0	0	0	0	1	3	28	9	0	0	0	1	0
1	0	31	74	0	1	2	2	11	5	4	0	0	0	0	0	3	0	0	1	1	52	1	0	0	0	1	0
1	0	32	82	1	1	1	2	15	5	4	0	0	0	0	7	0	0	0	1	3	27	6	0	0	0	1	0
1	0	33	58	1	1	2	2	18	5	4	0	2	2	0	1	0	0	0	1	3	124	11	0	0	0	1	0
1	0	34	75	1	1	1	2	37	1	1	1	1	1	0	0	0	0	0	1	1	48	4	0	0	0	1	0
1	0	35	63	0	2	2	2	8	2	2	0	3	3	0	0	0	0	0	1	1	19	4	0	1	0	1	0
1	0	36	30	1	1	1	2	9	1	1	0	0	0	0	6	0	0	0	1	1	71	1	0	0	0	1	0
1	0	37	89	1	1	2	2	15	5	4	1	1	1	0	0	0	0	0	1	1	19	1	0	0	0	1	0
1	0	38	43	1	2	1	2	25	1	1	1	1	1	2	2	0	0	0	1	1	41	1	0	0	0	1	0
1	0	39	68	1	1	2	2	31	1	1	1	1	1	0	0	0	0	0	1	1	90	3	0	0	0	1	0
1	0	40	60	1	1	1	2	3	1	1	1	1	1	0	0	0	0	0	1	1	61	3	0	0	0	1	0
1	0	41	79	1	1	2	2	9	1	1	0	2	2	2	2	0	0	0	1	3	23	2	0	0	0	1	0
1	0	42	63	1	1	1	2	13	5	4	0	2	2	0	0	0	0	0	1	3	22	4	0	0	0	1	0
1	0	43	68	1	2	2	2	8	5	4	0	2	2	0	0	0	0	0	1	1	41	3	0	0	0	1	0
1	0	44	53	1	1	1	2	14	1	1	0	0	0	0	0	0	0	0	1	1	48	6	0	0	0	1	0
1	0	45	83	0	1	2	2	8	5	4	0	0	0	0	0	0	1	0	1	1	9	1	0	0	0	1	0
1	0	46	28	0	1	1	2	9	5	4	0	0	0	0	0	0	0	0	1	1	10	1	0	0	0	1	0
1	0	47	55	0	1	2	2	4	1	1	0	2	2	0	0	0	0	0	1	1	28	1	0	0	0	1	0
1	0	48	74	1	1	1	2	11	5	4	0	2	2	2	2	0	0	0	1	1	13	1	0	0	0	1	0
1	0	49	79	1	1	2	2	2	2	2	0	2	2	0	0	0	0	0	2	1	23	9	0	0	0	1	0
1	0	50	60	0	2	1	2	13	1	1	0	0	0	0	0	0	0	0	1	3	36	1	0	0	0	1	0
1	0	51	62	0	1	2	2	8	1	1	0	0	0	0	0	0	0	0	1	1	9	1	0	0	0	1	0
1	0	52	45	1	1	1	2	2	5	4	0	0	0	0	0	0	0	0	3	1	26	6	0	0	0	1	0
1	0	53	70	1	1	1	2	96	1	1	1	1	1	0	0	0	0	0	1	3	182	6	0	0	0	1	0
1	0	54	52	1	1	2	2	42	1	1	0	0	0	0	0	0	0	0	1	1	50	1	0	0	0	1	0
1	0	55	66	0	2	1	2	17	5	4	0	2	2	0	0	0	0	0	1	1	7	4	0	0	0	1	0
1	0	56	84	0	1	2	2	25	5	4	0	2	2	0	0	0	0	0	1	3	26	9	0	0	0	1	0
1	0	57	82	1	1	1	2	7	1	1	0	0	0	2	2	0	0	0	1	3	94	2	0	0	0	1	1
1	0	58	65	0	1	3	2	37	5	4	0	0	0	0	0	0	0	0	1	1	92	1	0	0	0	1	0
1	0	59	84	1	1	3	2	13	1	1	1	1	1	0	0	0	0	0	1	3	42	6	0	0	0	1	0
1	0	60	42	1	1	1	2	9	5	4	0	0	0	0	0	0	0	0	1	3	67	1	0	0	0	1	0
1	0	61	83	0	2	2	2	13	5	4	0	0	0	0	0	0	0	0	1	3	30	4	0	0	0	1	0
1	0	62	84	0	1	1	2	23	1	1	0	0	0	0	0	0	0	0	1	3	25	1	0	0	0	1	0
1	0	63	62	0	2	2	2	0	1	1	1	1	1	0	0	0	0	0	1	3	31	11	0	0	0	1	0
1	0	64	63	0	2	1	2	6	3	3	0	3	3	0	3	0	0	0	2	1	42	3	0	1	1	1	0
1	0	65	43	1	1	1	2	25	1	1	0	0	0	0	0	0	0	0	1	1	43	1	0	0	0	1	0
1	0	66	81	1	1	2	2	25	5	4	0	0	0	0	0	0	0	0	1	3	44	1	0	0	0	1	0
1	0	67	21	1	1	3	2	95	1	1	0	2	2	0	0	0	0	0	1	1	105	1	0	0	0	1	0
1	0	68	64	0	1	3	2	6	1	1	0	0	0	0	0	0	0	0	1	1	15	9	0	0	0	1	0
1	0	69	75	0	1	2	2	4	1	1	1	1	1	0	3	0	0	0	1	1	10	3	0	0	0	1	0
1	0	70	70	0	1	1	2	36	2	2	0	0	0	0	0	0	0	0	1	1	43	1	0	0	0	1	0
1	0	71	53	1	1	1	2	106	2	2	0	0	0	0	0	0	0	0	1	3	160	1	0	0	0	1	1
1	0	72	63	1	1	1	2	38	1	1	0	2	2	0	0	0	0	0	1	1	73	4	0	0	0	1	0
1	0	73	83	0	1	2	2	2	2	2	1	1	1	0	0	0	0	0	1	3	10	6	0	0	0	1	0
1	0	74	83	1	1	1	2	3	1	1	0	0	0	0	0	0	0	0	1	1	23	1	0	0	0	1	0
1	0	75	68	0	1	2	2	11	5	4	0	0	0	0	0	0	0	0	1	3	67	1	0	0	0	1	0
1	0	76	58	0	2	1	2	38	2	2	0	2	2	0	0	0	0	0	1	3	49	4	0	0	0	1	0
1	0	77	85	1	1	2	2	12	1	1	0	2	2	0	3	0	0	0	1	3	38	3	0	0	0	1	0
1	0	79	76	0	1	2	2	3	1	1	0	0	0	0	3	0	0	0	1	1	8	3	0	0	0	1	0
1	0	80	75	0	1	2	2	18	5	4	0	2	2	0	0	0	0	0	1	1	51	4	0	0	0	1	0
1	0	81	87	0	1	1	2	69	1	1	0	0	0	0	0	0	0	0	1	1	25	1	0	0	0	1	0
1	0	82	69	1	1	2	2	41	1	1	1	1	1	0	0	0	0	0	1	1	45	1	0	0	0	1	0
1	0	83	78	1	1	2	2	8	5	4	1	1	1	0	0	0	0	0	1	1	29	1	0	0	0	1	0
1	0	84	70	0	1	1	2	71	1	1	1	1	1	0	0	0	0	0	1	3	86	1	0	0	0	1	0
1	0	85	61	1	1	2	2	21	1	1	1	1	1	0	0	0	0	0	1	1	80	1	0	0	0	1	0
1	0	86	55	1	1	2	2	59	1	1	0	0	0	2	2	0	0	0	1	1	105	2	0	0	0	1	0
1	0	89	85	0	1	2	2	55	2	2	0	2	2	0	0	0	0	0	1	1	59	4	0	0	0	1	0
1	0	90	59	0	2	1	2	6	5	4	0	2	2	0	0	0	0	0	1	3	15	1	0	0	0	1	0
1	0	91	37	1	1	2	2	22	1	1	0	2	2	0	7	0	0	0	1	3	544	11	0	0	0	1	0
1	0	92	49	0	1	2	2	1	1	1	0	0	0	0	3	0	0	0	1	3	31	3	0	0	0	1	0
1	0	93	54	1	1	1	2	8	1	1	0	0	0	0	7	0	0	0	1	3	87	11	0	0	0	1	0
1	0	94	75	0	1	2	2	2	5	4	0	2	2	0	0	0	0	0	1	1	24	4	0	0	0	1	0
1	0	95	70	0	1	1	2	18	1	1	0	0	0	0	6	0	0	0	1	1	41	1	0	0	0	1	0
1	0	96	81	1	1	2	2	16	1	1	0	0	0	0	3	1	0	0	1	1	48	3	0	0	0	1	0
1	0	98	54	1	2	2	2	19	1	1	0	0	0	0	0	0	0	0	2	3	87	6	0	0	0	1	0
1	0	99	55	1	1	1	2	31	1	1	0	4	3	0	0	0	0	0	1	1	34	1	0	0	0	1	0
1	0	100	70	1	2	1	2	49	1	1	0	0	0	0	4	2	0	0	2	3	182	1	0	0	0	1	0
1	0	101	62	1	1	2	2	16	1	1	0	0	0	0	0	0	0	0	1	3	21	4	0	0	0	1	0
1	0	102	82	1	1	1	2	27	1	1	1	1	1	0	0	0	0	0	1	3	120	6	0	0	0	1	0
1	0	103	55	0	1	2	2	13	5	4	0	0	0	0	0	0	0	0	1	1	21	1	0	0	0	1	0
1	0	104	96	0	1	3	2	1	5	4	0	2	2	0	3	0	1	0	1	1	13	3	0	0	0	1	0
1	0	105	86	0	1	1	2	6	1	1	0	0	0	0	3	0	0	0	1	3	44	3	0	0	0	1	0
1	0	107	80	1	1	1	2	13	1	1	1	1	1	0	0	0	0	0	1	1	27	1	0	0	0	1	0
1	0	108	67	1	2	2	2	5	1	1	1	1	1	0	0	1	0	0	1	3	29	1	0	0	0	1	0
1	0	109	86	0	1	1	2	24	1	1	0	0	0	0	0	0	0	0	2	3	44	4	0	0	0	1	0
1	0	110	45	0	1	2	2	17	5	4	0	0	0	0	0	0	0	0	1	3	47	1	0	0	0	1	0
1	0	111	86	0	1	1	2	17	5	4	0	0	0	0	3	0	0	0	1	3	52	3	0	0	0	1	0
1	0	112	96	0	1	3	2	3	5	4	0	2	2	0	3	0	0	0	2	1	13	3	0	0	0	1	1
1	0	113	75	1	1	1	2	11	1	1	0	0	0	0	0	0	0	0	1	1	59	1	0	0	0	1	0
1	0	114	54	1	1	2	2	2	1	1	0	2	2	0	0	0	0	0	1	1	44	9	0	0	0	1	0
1	0	115	56	0	1	1	2	8	1	1	0	2	2	0	7	0	0	0	1	1	63	11	0	0	0	1	0
1	0	116	59	0	1	2	2	42	1	1	1	1	1	0	0	0	0	0	1	1	53	1	0	0	0	1	0
1	0	117	70	0	1	1	2	29	3	3	0	3	3	0	0	0	0	0	1	1	37	4	0	1	1	1	0
1	0	118	82	0	1	2	2	17	1	1	0	0	0	0	0	0	0	0	2	1	25	1	0	0	0	1	0
1	0	120	56	0	2	2	2	7	1	1	0	2	2	0	7	0	0	0	2	1	63	11	0	0	0	1	0
1	0	121	72	0	1	1	2	9	5	4	1	1	1	0	0	0	0	0	1	3	14	1	0	0	0	1	0
1	0	122	50	0	1	2	2	56	5	4	0	0	0	0	0	0	0	0	1	3	116	1	0	0	0	1	0
1	0	123	92	0	1	1	2	10	1	1	0	0	0	0	0	0	0	0	1	1	14	9	0	0	0	1	0
1	0	124	67	0	1	1	2	1	3	3	0	2	2	0	1	0	0	0	1	1	19	11	0	0	1	1	0
1	0	125	78	0	1	2	2	13	5	4	0	0	0	0	6	0	0	0	1	3	22	1	0	0	0	1	0
1	0	127	73	0	1	3	2	10	1	1	1	1	1	0	0	0	0	0	1	1	17	1	0	0	0	1	0
1	0	128	65	1	1	2	2	7	1	1	0	2	2	2	2	0	0	0	1	1	77	2	0	0	0	1	0
1	0	129	82	1	1	1	2	39	1	1	0	0	0	0	4	0	0	0	2	3	29	11	0	0	0	1	1
1	0	130	89	1	1	1	2	8	2	2	0	2	2	0	0	0	0	0	1	1	9	4	0	0	0	1	0
1	0	131	81	0	1	2	2	100	2	2	0	2	2	0	0	0	0	0	1	1	0	4	0	0	0	1	0
1	0	132	68	0	1	1	2	39	1	1	0	0	0	2	2	0	0	0	1	3	55	2	0	0	0	1	0
1	0	133	76	0	1	2	2	41	1	1	0	2	2	0	0	0	0	0	1	1	30	1	0	0	0	1	0
1	0	134	81	0	1	1	2	10	1	1	0	2	2	0	0	1	0	0	1	3	25	4	0	0	0	1	0
1	0	135	79	1	1	2	2	25	1	1	1	1	1	2	2	0	0	0	1	1	56	2	0	0	0	1	1
1	0	136	85	0	2	2	2	12	1	1	0	0	0	0	0	0	0	0	1	3	17	4	0	0	0	1	0
1	0	137	49	1	1	1	2	8	1	1	0	0	0	0	6	0	0	0	1	1	21	1	0	0	0	1	0
1	0	139	71	0	1	1	2	49	2	2	0	2	2	0	0	0	0	0	1	1	46	4	0	0	0	1	0
1	0	140	43	0	1	1	2	10	1	1	0	2	2	0	0	0	0	0	1	3	11	1	0	0	0	1	0
1	0	141	78	0	1	2	2	20	1	1	0	2	2	0	6	0	0	0	1	1	43	4	0	0	0	1	0
1	0	142	76	1	1	1	2	10	2	2	0	2	2	0	0	0	0	0	1	1	19	4	0	0	0	1	0
1	0	143	52	0	1	1	2	4	2	2	0	2	2	0	6	0	0	0	1	1	18	4	0	0	0	1	0
1	0	144	67	1	1	2	2	52	1	1	1	1	1	0	0	0	0	0	2	1	65	1	0	0	0	1	0
1	0	145	56	0	1	1	2	3	1	1	0	2	2	0	0	0	0	0	3	1	63	4	0	0	0	1	0
1	0	146	85	1	1	2	2	1	5	4	0	0	0	0	0	1	0	0	1	3	15	4	0	0	0	1	0
1	0	147	52	1	1	1	2	4	2	2	0	2	2	0	0	0	0	0	1	1	17	9	0	0	0	1	0
1	0	148	44	1	1	2	2	7	3	3	0	3	3	0	0	0	0	0	1	1	53	4	0	1	1	1	0
1	0	149	67	1	2	1	2	8	1	1	1	1	1	0	6	1	0	0	2	1	50	1	0	0	0	1	0
1	0	150	45	0	1	1	2	29	2	2	0	0	0	0	0	0	0	0	1	3	35	1	0	0	0	1	0
1	0	151	82	1	1	1	2	15	1	1	0	0	0	0	0	0	0	0	3	1	27	1	0	0	0	1	1
1	0	152	41	1	1	2	2	16	1	1	0	2	2	0	0	0	0	0	1	1	25	1	0	0	0	1	0
1	0	153	84	0	1	1	2	45	2	2	0	2	2	0	0	0	0	0	1	1	56	4	0	0	0	1	0
1	0	154	64	0	1	2	2	27	1	1	0	2	2	2	2	0	0	0	1	3	138	2	0	0	0	1	0
1	0	155	92	0	2	1	2	15	2	2	1	1	1	0	0	1	0	0	1	1	37	4	0	0	0	1	0
1	0	156	84	0	1	1	2	6	1	1	1	1	1	2	2	0	0	0	1	3	21	6	1	0	0	1	0
1	0	157	82	1	1	1	2	37	1	1	1	1	1	2	2	0	0	0	2	1	120	4	1	0	0	1	0
1	0	158	41	0	1	1	2	37	1	1	0	0	0	0	0	0	0	0	1	1	72	1	0	0	0	1	0
1	0	159	67	1	1	1	2	10	1	1	0	5	3	0	3	0	0	0	1	3	26	3	0	0	0	1	0
1	0	160	75	1	1	2	2	1	1	1	0	2	2	0	0	0	0	0	1	1	10	4	0	0	0	1	0
1	0	161	83	0	1	1	2	8	1	1	1	1	1	0	0	0	0	0	1	1	23	1	0	0	0	1	0
1	0	162	65	1	1	2	2	10	3	3	0	2	2	0	0	0	0	0	1	1	16	9	0	0	1	1	0
1	0	163	77	0	1	1	2	17	1	1	1	1	1	0	0	0	0	0	1	1	28	1	0	0	0	1	0
1	0	164	76	0	1	2	2	13	5	4	1	1	1	0	0	0	0	0	1	1	17	1	0	0	0	1	0
1	0	165	78	0	1	1	2	5	5	4	0	0	0	0	0	0	0	0	1	3	8	4	0	0	0	1	1
1	0	166	57	0	1	2	2	23	1	1	0	3	3	0	0	0	0	0	1	1	73	1	0	1	0	1	0
1	0	167	78	0	1	2	2	84	3	3	0	3	3	2	2	0	0	0	1	1	52	2	0	1	1	1	0
1	0	168	79	0	1	1	2	7	1	1	0	2	2	0	0	0	0	0	1	1	15	1	0	0	0	1	0
1	0	169	43	0	1	2	2	23	4	4	0	2	2	0	0	0	0	0	1	3	63	1	0	0	0	1	0
1	0	170	77	1	1	1	2	37	5	4	0	2	2	0	0	0	0	0	1	1	41	4	0	0	0	1	0
1	0	171	49	0	1	2	2	111	2	2	0	2	2	0	0	0	0	0	1	1	53	4	0	0	0	1	0
1	0	172	64	1	1	1	2	21	1	1	0	0	0	0	0	0	0	0	1	1	61	6	0	0	0	1	0
1	0	173	78	0	1	2	2	2	5	4	1	1	1	0	0	1	0	0	1	1	114	9	0	0	0	1	0
1	0	174	73	0	1	1	2	39	1	1	0	0	0	0	0	0	0	0	1	1	69	1	0	0	0	1	0
1	0	175	84	1	1	2	2	6	1	1	1	1	1	2	2	0	0	0	1	3	24	4	1	0	0	1	0
1	0	176	49	1	1	1	2	14	1	1	0	2	2	0	0	0	0	0	1	3	19	9	0	0	0	1	0
1	0	177	72	0	1	2	2	5	5	4	1	1	1	0	1	0	0	0	1	1	19	11	0	0	0	1	0
1	0	178	86	1	1	1	2	9	5	4	0	0	0	0	0	0	0	0	1	1	30	1	0	0	0	1	0
1	0	179	41	1	1	2	2	5	3	3	0	2	2	0	0	0	0	0	2	1	8	1	0	0	1	1	0
1	0	180	80	1	1	1	2	8	2	2	0	3	3	0	3	0	0	0	1	1	49	3	0	1	0	1	0
1	0	181	79	1	2	2	2	7	3	3	0	3	3	0	0	0	0	0	1	1	8	1	0	1	1	1	0
1	0	182	81	0	1	1	2	4	1	1	0	0	0	0	0	0	0	0	1	3	21	6	0	0	0	1	0
1	0	183	70	1	1	2	2	6	3	3	0	2	2	0	0	1	0	0	1	1	8	1	0	0	1	1	0
1	0	184	77	1	1	1	2	8	5	4	0	2	2	0	3	0	0	0	1	1	72	3	0	0	0	1	0
1	0	185	48	0	1	3	2	76	1	1	1	1	1	0	0	0	0	0	1	1	87	1	0	0	0	1	0
1	0	186	64	0	2	2	2	55	1	1	0	2	2	2	2	0	0	0	2	1	138	6	0	0	0	1	0
1	0	187	45	0	1	1	2	3	4	4	0	2	2	0	3	0	0	0	1	1	49	3	0	0	0	1	0
1	0	188	90	0	1	1	2	12	2	2	0	2	2	0	0	0	0	0	1	1	5	4	0	0	0	1	0
1	0	189	84	0	2	3	2	33	1	1	1	1	1	2	2	0	0	0	2	1	51	2	0	0	0	1	0
1	0	190	62	1	2	2	2	16	1	1	0	0	0	0	0	0	0	0	2	1	35	1	0	0	0	1	0
1	0	191	80	1	1	1	2	10	1	1	1	1	1	0	0	0	0	0	1	1	13	1	0	0	0	1	0
1	0	192	75	1	2	2	2	20	3	3	0	2	2	0	0	0	0	0	1	1	19	1	0	0	1	1	0
1	0	193	47	1	1	1	2	17	1	1	1	1	1	0	0	0	0	0	1	1	29	1	0	0	0	1	0
1	0	194	86	1	1	2	2	12	1	1	0	0	0	0	0	0	0	0	1	1	16	1	0	0	0	1	0
1	0	196	76	0	2	1	2	5	2	2	0	2	2	0	0	0	0	0	1	1	6	1	0	0	0	1	0
1	0	197	76	0	1	2	2	16	1	1	0	0	0	0	0	0	0	0	1	1	34	1	0	0	0	1	0
1	0	198	77	1	1	1	2	31	5	4	0	2	2	0	3	0	0	0	2	1	72	3	0	0	0	1	0
1	0	199	80	1	1	1	2	25	1	1	0	0	0	0	0	0	0	0	1	1	40	1	0	0	0	1	0
1	0	200	80	1	1	2	2	2	2	2	0	2	2	0	0	0	0	0	1	1	3	9	0	0	0	1	0
1	0	201	81	1	1	1	2	10	2	2	0	3	3	0	0	0	0	0	2	3	80	9	0	1	0	1	1
1	0	202	59	0	2	2	2	56	1	1	0	2	2	0	0	0	0	0	1	3	78	9	0	0	0	1	0
1	0	203	77	1	1	1	2	57	1	1	1	1	1	0	0	0	0	0	1	1	64	4	0	0	0	1	0
1	0	204	66	1	1	2	2	10	1	1	1	1	1	0	3	1	0	0	1	3	20	3	0	0	0	1	0
1	0	205	79	0	1	1	2	60	2	2	0	2	2	0	0	0	0	0	1	1	74	9	0	0	0	1	0
1	0	206	81	0	1	1	2	19	1	1	0	0	0	0	0	0	0	0	1	1	20	9	0	0	0	1	0
1	0	207	72	1	1	2	2	1	2	2	0	2	2	0	0	0	1	0	1	1	9	9	0	0	0	1	0
1	0	208	96	0	1	3	2	1	5	4	0	2	2	0	3	0	1	0	1	1	13	3	0	0	0	1	1
1	0	209	65	1	1	2	2	9	3	3	0	2	2	0	0	1	1	0	1	1	16	1	0	0	1	1	0
2	0	1	62	0	2	1	1	28	5	4	0	0	0	0	0	0	0	0	1	1	44	1	0	0	0	0	0
2	0	2	76	0	2	2	1	21	5	4	0	3	3	0	6	0	0	0	1	1	80	8	0	1	0	0	0
2	0	3	84	0	2	1	1	17	4	4	0	2	2	0	0	0	0	0	1	1	27	1	0	0	0	0	0
2	0	4	58	1	2	2	1	6	5	4	0	0	0	0	4	0	0	0	1	3	59	1	0	0	0	0	0
2	0	5	59	1	2	1	1	5	3	3	0	2	2	0	0	0	0	0	1	1	10	1	0	0	1	0	0
2	0	6	57	0	2	2	1	51	5	4	0	2	2	0	0	0	0	0	1	3	382	4	0	0	0	0	1
2	0	7	38	1	2	1	1	116	5	4	0	2	2	0	4	0	0	0	1	3	500	8	0	0	0	0	0
2	0	8	63	0	2	1	1	45	5	4	1	1	1	0	4	0	0	0	1	1	84	1	0	0	0	0	0
2	0	9	78	1	2	2	1	2	5	4	0	2	2	0	4	0	0	0	1	1	21	1	0	0	0	0	0
2	0	10	82	1	2	2	1	1	5	4	0	0	0	0	0	0	0	0	1	1	36	4	0	0	0	0	0
2	0	11	78	1	1	2	1	4	5	4	0	2	2	0	0	0	0	0	1	3	16	4	0	0	0	0	0
2	0	12	70	1	1	2	1	13	2	2	0	0	0	0	0	0	0	0	1	1	53	1	0	0	0	0	0
2	0	13	90	0	1	2	1	13	2	2	0	0	0	0	0	0	0	0	1	1	29	1	0	0	0	0	0
2	0	14	79	1	2	2	1	24	2	2	0	2	2	0	0	0	0	0	1	1	44	1	0	0	0	0	0
2	0	15	74	1	2	1	1	17	2	2	0	2	2	0	0	0	0	0	1	1	23	1	0	0	0	0	0
2	0	16	67	1	1	1	1	35	5	4	0	0	0	0	0	1	0	0	1	1	74	1	0	0	0	0	0
2	0	17	63	1	2	2	1	15	2	2	0	2	2	0	4	0	0	0	1	1	72	1	0	0	0	0	0
2	0	18	68	1	1	2	1	1	5	4	0	0	0	0	0	0	0	0	1	1	30	4	0	0	0	0	0
2	0	19	79	0	1	1	1	14	5	4	0	0	0	0	0	0	0	0	1	3	64	1	0	0	0	0	0
2	0	20	91	1	2	2	1	14	5	4	0	0	0	0	0	0	0	0	1	3	59	1	0	0	0	0	0
2	0	21	74	1	1	2	1	8	2	2	0	2	2	0	0	0	0	0	1	1	12	1	0	0	0	0	0
2	0	22	55	0	1	3	1	10	4	4	0	2	2	0	0	0	0	0	1	1	12	1	0	0	0	0	0
2	0	23	59	1	2	2	1	18	1	1	0	2	2	0	0	0	0	0	1	1	23	1	0	0	0	0	0
2	0	24	75	0	1	1	1	6	4	4	0	2	2	0	0	0	0	0	1	1	15	1	0	0	0	0	0
2	0	25	73	0	1	1	1	30	4	4	0	2	2	0	0	0	0	0	1	1	64	1	0	0	0	0	0
2	0	26	72	1	1	1	1	7	5	4	0	2	2	0	0	0	0	0	1	1	9	4	0	0	0	0	0
2	0	27	77	1	1	1	1	33	2	2	0	2	2	0	0	0	0	0	1	1	33	1	0	0	0	0	0
2	0	28	76	0	1	2	1	8	5	4	0	2	2	0	0	0	0	0	1	1	10	1	0	0	0	0	0
2	0	29	79	1	2	2	1	5	5	4	0	2	2	0	0	0	0	0	1	1	9	1	0	0	0	0	0
2	0	30	64	1	2	1	1	11	4	4	0	2	2	0	0	0	0	0	1	1	14	1	0	0	0	0	0
2	0	31	74	1	1	3	1	12	4	4	0	2	2	0	0	0	0	0	1	1	20	1	0	0	0	0	0
2	0	32	58	1	1	1	1	12	4	4	0	2	2	0	0	0	0	0	1	1	17	1	0	0	0	0	0
2	0	33	84	1	1	1	1	13	1	1	0	0	0	0	3	0	0	0	1	1	59	3	0	0	0	0	0
2	0	34	86	1	1	2	1	14	1	1	0	0	0	0	0	0	0	0	1	1	15	1	0	0	0	0	0
2	0	35	67	1	2	1	1	13	4	4	0	2	2	0	0	0	0	0	1	1	19	1	0	0	0	0	0
2	0	36	53	0	1	3	1	9	4	4	0	0	0	0	0	0	0	0	1	1	13	1	0	0	0	0	0
2	0	37	69	1	2	1	1	11	4	4	0	2	2	0	0	0	0	0	1	1	41	1	0	0	0	0	0
2	0	38	62	1	1	1	1	6	2	2	0	2	2	0	0	0	0	0	1	1	7	9	0	0	0	0	0
2	0	39	83	1	1	2	1	12	1	1	0	0	0	0	3	0	0	0	1	1	39	3	0	0	0	0	0
2	0	40	72	1	2	2	1	51	1	1	1	1	1	0	0	0	0	0	1	1	55	1	0	0	0	0	0
2	0	41	84	1	2	2	1	28	1	1	0	0	0	0	0	0	0	0	2	1	59	9	0	0	0	0	0
2	0	42	87	1	2	1	1	1	5	4	1	1	1	0	0	0	0	0	1	1	4	4	0	0	0	0	0
2	0	43	78	1	1	2	1	32	5	4	0	2	2	0	0	0	0	0	1	1	114	1	0	0	0	0	1
2	0	44	83	1	1	2	1	16	1	1	0	0	0	0	3	0	0	0	2	1	39	3	0	0	0	0	0
2	0	45	99	0	1	2	1	24	2	2	0	2	2	0	0	0	0	0	1	1	27	9	0	0	0	0	0
2	0	46	24	0	2	3	1	18	2	2	0	0	0	0	0	0	0	0	1	1	23	1	0	0	0	0	0
2	0	47	68	0	1	1	1	9	1	1	0	0	0	0	0	0	0	0	1	3	150	1	0	0	0	0	1
2	0	48	85	1	2	2	1	14	1	1	1	1	1	0	0	0	0	0	1	1	47	1	0	0	0	0	0
2	0	49	82	0	2	1	1	70	1	1	0	0	0	0	0	0	0	0	1	1	79	9	0	0	0	0	0
2	0	50	48	0	1	1	1	14	2	2	0	2	2	0	0	0	0	0	1	1	39	4	0	0	0	0	0
2	0	51	50	1	2	2	1	17	2	2	0	2	2	0	0	0	0	0	1	1	101	4	0	0	0	0	0
2	0	52	58	0	2	3	1	10	3	3	0	2	2	0	0	0	0	0	1	1	17	1	0	0	1	0	0
2	0	53	75	0	2	2	1	10	1	1	0	0	0	0	0	0	0	0	1	1	28	1	0	0	0	0	0
2	0	54	63	0	2	1	1	43	1	1	1	1	1	0	6	0	0	0	1	1	82	8	0	0	0	0	0
2	0	55	61	0	1	1	1	4	5	4	0	2	2	0	0	0	0	0	1	1	6	1	0	0	0	0	0
2	0	56	74	1	2	1	1	6	2	2	0	2	2	0	0	0	0	0	1	1	17	4	0	0	0	0	0
2	0	57	69	1	1	1	1	26	5	4	0	2	2	0	0	0	0	0	1	1	42	1	0	0	0	0	0
2	0	58	60	1	2	1	1	12	4	4	0	2	2	0	0	0	0	0	1	1	18	1	0	0	0	0	0
2	0	59	79	1	1	2	1	33	1	1	1	1	1	0	0	0	0	0	1	1	59	4	0	0	0	0	0
2	0	60	83	1	2	2	1	5	1	1	0	0	0	0	0	0	0	0	3	1	39	4	0	0	0	0	0
2	0	61	58	1	1	2	1	10	4	4	0	2	2	0	0	0	0	0	1	1	19	1	0	0	0	0	0
2	0	62	68	0	1	1	1	31	2	2	0	2	2	0	0	0	0	0	1	1	69	4	0	0	0	0	0
2	0	63	58	0	1	1	1	2	2	2	0	2	2	0	0	0	0	0	1	1	8	4	0	0	0	0	0
2	0	64	52	0	2	1	1	7	5	4	0	2	2	0	0	0	0	0	1	1	38	1	0	0	0	0	0
2	0	65	48	1	2	1	1	9	4	4	0	2	2	0	0	0	0	0	1	1	22	1	0	0	0	0	0
2	0	66	60	1	2	2	1	6	2	2	0	2	2	0	0	0	0	0	1	1	28	1	0	0	0	0	0
2	0	67	54	0	1	2	1	42	1	1	0	3	3	0	0	1	0	0	1	1	94	1	0	1	0	0	0
2	0	68	62	1	1	1	1	11	4	4	0	2	2	0	0	0	0	0	1	1	15	1	0	0	0	0	0
2	0	69	66	1	1	1	1	7	1	1	0	2	2	0	0	0	0	0	1	1	22	6	0	0	0	0	0
2	0	70	73	0	2	1	1	16	2	2	0	0	0	0	0	0	0	0	1	1	42	1	0	0	0	0	0
2	0	71	59	1	1	1	1	44	1	1	0	0	0	0	0	0	0	0	1	1	49	1	0	0	0	0	0
2	0	72	61	0	2	2	1	18	5	4	0	2	2	0	0	0	0	0	1	1	25	1	0	0	0	0	0
2	0	73	54	1	1	1	1	23	1	1	0	2	2	0	0	0	0	0	1	1	28	1	0	0	0	0	0
2	0	74	57	0	2	2	1	39	1	1	0	0	0	0	0	0	0	0	1	1	105	1	0	0	0	0	0
2	0	75	80	1	2	2	1	14	5	4	0	2	2	0	0	0	0	0	1	1	62	1	0	0	0	0	0
2	0	77	74	1	2	3	1	15	5	4	0	2	2	0	0	0	0	0	1	1	52	1	0	0	0	0	0
2	0	78	70	0	1	1	1	15	5	4	0	3	3	0	4	0	0	0	1	3	38	1	0	1	0	0	0
2	0	79	63	0	1	1	1	19	1	1	1	1	1	0	0	0	0	0	2	1	82	9	0	0	0	0	0
2	0	80	81	0	1	1	1	8	2	2	0	0	0	0	0	0	0	0	1	1	10	1	0	0	0	0	0
2	0	81	59	1	2	1	1	44	2	2	0	2	2	0	0	0	0	0	1	1	74	1	0	0	0	0	1
2	0	82	74	1	2	1	1	53	2	2	0	0	0	0	0	0	0	0	1	3	117	9	0	0	0	0	0
2	0	83	76	0	1	1	1	27	5	4	0	0	0	0	3	0	0	0	1	1	66	3	0	0	0	0	0
2	0	84	89	0	1	1	1	20	5	4	0	0	0	0	4	1	0	0	1	1	45	1	0	0	0	0	1
2	0	85	75	0	2	1	1	10	4	4	0	0	0	0	0	0	0	0	1	1	25	1	0	0	0	0	0
2	0	86	59	1	1	2	1	3	5	4	0	0	0	0	4	0	0	0	1	1	49	1	0	0	0	0	0
2	0	87	47	0	1	1	1	28	5	4	0	0	0	0	0	0	0	0	1	1	57	1	0	0	0	0	0
2	0	88	57	1	1	1	1	17	5	4	0	2	2	0	3	0	0	0	1	1	39	3	0	0	0	0	0
2	0	89	60	1	1	2	1	5	5	4	0	0	0	0	4	0	0	0	2	1	49	1	0	0	0	0	0
2	0	90	51	0	1	1	1	1	5	4	0	2	2	0	0	0	0	0	1	1	6	1	0	0	0	0	0
2	0	91	68	1	1	2	1	25	5	4	0	2	2	0	0	0	0	0	1	1	32	1	0	0	0	0	0
2	0	92	69	0	1	1	1	57	5	4	0	0	0	0	0	0	0	0	1	1	74	1	0	0	0	0	0
2	0	93	65	1	1	2	1	23	1	1	0	0	0	0	0	0	0	0	1	1	45	9	0	0	0	0	0
2	0	94	63	1	1	2	1	19	2	2	0	2	2	0	0	0	0	0	1	1	28	1	0	0	0	0	0
2	0	95	60	1	2	1	1	15	5	4	0	0	0	0	3	0	0	0	3	1	49	3	0	0	0	0	0
2	0	96	84	1	1	1	1	16	2	2	1	1	1	0	0	0	0	0	1	1	31	1	0	0	0	0	0
2	0	97	62	1	1	2	1	1	3	3	0	2	2	0	6	0	0	0	1	1	7	1	0	0	1	0	0
2	0	98	60	1	1	2	1	5	5	4	0	0	0	0	4	0	0	0	4	1	49	1	0	0	0	0	0
2	0	99	54	1	1	1	1	9	5	4	1	1	1	0	3	0	0	0	1	1	28	3	0	0	0	0	0
2	0	100	68	0	1	1	1	12	5	4	0	0	0	0	4	0	0	0	1	1	42	2	0	0	0	0	1
2	0	101	54	1	1	1	1	17	5	4	1	1	1	0	0	0	0	0	2	1	28	1	0	0	0	0	0
2	0	102	74	0	1	2	1	25	1	1	1	1	1	0	0	1	0	0	1	1	61	1	0	0	0	0	0
2	0	103	76	0	1	2	1	2	5	4	0	2	2	0	0	0	0	0	1	1	2	9	0	0	0	0	1
2	0	104	57	1	1	2	1	19	1	1	0	2	2	0	4	0	0	0	1	1	53	1	0	0	0	0	0
2	0	105	62	1	1	2	1	3	5	4	0	2	2	0	0	0	0	0	1	1	4	1	0	0	0	0	0
2	0	106	78	0	2	2	1	7	1	1	0	0	0	0	0	0	0	0	1	1	8	1	0	0	0	0	0
2	0	107	68	0	1	2	1	16	5	4	0	0	0	0	0	0	0	0	2	1	42	4	0	0	0	0	1
2	0	108	87	0	1	1	1	12	5	4	1	1	1	0	4	0	0	0	1	1	18	1	0	0	0	0	0
2	0	109	72	1	1	1	1	8	5	4	1	1	1	0	0	0	0	0	1	1	17	1	0	0	0	0	0
2	0	110	87	0	1	1	1	1	5	4	1	1	1	0	0	0	0	0	2	1	18	1	0	0	0	0	0
2	0	111	77	0	1	2	1	7	5	4	0	0	0	0	4	0	0	0	1	1	31	1	0	0	0	0	0
2	0	112	54	1	1	1	1	43	5	4	0	2	2	0	0	0	0	0	1	1	64	4	0	0	0	0	0
2	0	113	86	0	1	1	1	17	5	4	1	1	1	0	3	0	0	0	1	1	45	3	0	0	0	0	0
2	0	114	77	0	1	2	1	3	5	4	0	0	0	0	0	0	0	0	2	1	31	1	0	0	0	0	0
2	0	115	78	1	1	2	1	3	5	4	0	0	0	2	2	0	0	0	1	1	32	2	0	0	0	0	0
2	0	116	81	0	1	1	1	16	5	4	0	0	0	2	2	0	0	0	1	1	19	2	0	0	0	0	0
2	0	117	78	0	2	2	1	8	1	1	0	0	0	0	4	0	0	0	1	1	18	1	0	0	0	0	0
2	0	118	77	0	1	2	1	8	5	4	0	0	0	0	0	0	0	0	3	1	31	1	0	0	0	0	0
2	0	119	76	0	1	1	1	29	5	4	0	2	2	2	2	0	0	0	1	1	33	2	0	0	0	0	0
2	0	120	78	0	2	2	1	8	1	1	0	0	0	0	0	0	0	0	2	1	18	1	0	0	0	0	0
2	0	121	44	0	1	1	1	104	5	4	0	0	0	0	0	0	0	0	1	1	193	1	0	0	0	0	0
2	0	122	59	1	1	2	1	4	5	4	0	2	2	0	4	1	0	0	1	1	160	1	0	0	0	0	0
2	0	123	59	1	1	2	1	12	5	4	0	2	2	0	4	0	0	0	2	1	160	1	0	0	0	0	0
2	0	124	68	0	1	1	1	13	1	1	0	0	0	0	0	0	0	0	1	1	61	1	0	0	0	0	0
2	0	125	81	0	1	1	1	28	2	2	1	1	1	0	0	0	0	0	1	1	34	9	0	0	0	0	0
2	0	126	79	1	1	2	1	13	5	4	0	0	0	0	0	0	0	0	1	1	273	1	0	0	0	0	1
2	0	127	77	0	1	1	1	29	1	1	1	1	1	0	0	0	0	0	1	1	32	9	0	0	0	0	0
2	0	128	75	1	1	2	1	7	1	1	0	0	0	0	0	0	0	0	1	1	80	9	0	0	0	0	0
2	0	129	59	1	1	1	1	36	5	4	0	2	2	0	4	0	0	0	3	1	160	6	0	0	0	0	0
2	0	130	76	0	2	2	1	3	2	2	0	2	2	0	0	0	0	0	1	1	4	4	0	0	0	0	0
2	0	131	89	0	1	2	1	2	1	1	0	0	0	0	0	0	0	0	1	1	5	4	0	0	0	0	0
2	0	132	31	0	1	2	1	17	1	1	1	1	1	0	0	0	0	0	1	1	49	1	0	0	0	0	0
2	0	133	82	1	1	2	1	18	1	1	0	0	0	2	2	0	0	0	1	1	141	4	0	0	0	0	0
2	0	134	90	1	1	1	1	14	5	4	0	2	2	0	0	0	0	0	1	1	15	4	0	0	0	0	0
2	0	135	87	1	1	1	1	15	1	1	0	2	2	0	0	0	0	0	1	1	110	4	0	0	0	0	0
2	0	136	89	1	1	1	1	3	5	4	1	1	1	0	0	0	0	0	1	1	12	1	0	0	0	0	0
2	0	137	85	0	1	2	1	13	5	4	0	0	0	0	0	0	0	0	1	1	25	1	0	0	0	0	0
2	0	138	47	1	1	1	1	5	1	1	0	0	0	0	3	0	0	0	1	1	24	3	0	0	0	0	0
2	0	139	69	0	1	2	1	11	1	1	0	0	0	0	0	0	0	0	1	1	40	1	0	0	0	0	1
2	0	140	75	0	1	1	1	10	5	4	0	0	0	0	0	0	0	0	1	1	15	1	0	0	0	0	0
2	0	141	57	1	1	2	1	38	5	4	0	0	0	0	0	0	0	0	1	1	42	1	0	0	0	0	0
2	0	142	47	1	1	2	1	16	1	1	0	0	0	0	0	0	0	0	2	1	24	1	0	0	0	0	0
2	0	143	64	0	1	2	1	13	5	4	1	1	1	0	0	0	0	0	1	1	59	1	0	0	0	0	0
2	0	144	76	1	1	2	1	24	5	4	1	1	1	0	0	0	0	0	1	1	51	1	0	0	0	0	0
2	0	145	59	1	2	1	1	17	3	3	1	1	1	2	2	0	0	0	1	1	79	2	0	0	1	0	0
2	0	147	59	1	2	2	1	11	5	4	0	2	2	0	0	0	0	0	4	1	160	9	0	0	0	0	0
2	0	148	72	0	1	1	1	10	5	4	1	1	1	0	3	0	0	0	1	1	58	3	0	0	0	0	1
2	0	149	81	0	1	2	1	10	5	4	0	0	0	0	0	0	0	0	1	1	22	1	0	0	0	0	0
2	0	150	72	0	1	1	1	45	5	4	1	1	1	0	0	0	0	0	2	1	58	1	0	0	0	0	1
2	0	151	55	0	1	2	1	19	5	4	0	2	2	0	3	0	0	0	1	1	59	3	0	0	0	0	0
2	0	152	61	0	1	2	1	29	5	4	0	3	3	0	0	0	0	0	1	1	31	1	0	1	0	0	0
2	0	153	72	0	1	1	1	20	1	1	0	0	0	0	4	0	0	0	1	1		1	0	0	0	0	0
2	0	154	66	1	2	1	1	21	5	4	1	1	1	0	0	0	0	0	1	1	190	4	0	0	0	0	0
2	0	155	88	0	1	1	1	75	5	4	0	0	0	0	0	0	0	0	1	1	94	9	0	0	0	0	0
2	0	156	78	1	1	1	1	13	5	4	0	0	0	0	0	0	0	0	1	1	18	1	0	0	0	0	0
2	0	157	71	1	1	2	1	9	1	1	0	0	0	0	0	0	0	0	1	1	17	1	0	0	0	0	0
2	0	158	87	0	1	1	1	14	1	1	0	2	2	0	0	0	0	0	1	1	18	9	0	0	0	0	0
2	0	159	80	1	1	1	1	8	5	4	1	1	1	2	2	0	0	0	1	1	22	2	0	0	0	0	0
2	0	160	65	0	1	1	1	3	5	4	0	0	0	0	3	0	0	0	1	1	53	3	0	0	0	0	0
2	0	161	65	0	1	1	1	28	5	4	0	0	0	0	0	0	0	0	2	1	53	1	0	0	0	0	0
2	0	162	82	0	1	2	2	13	5	4	0	2	2	0	0	0	0	0	1	1	15	9	0	0	0	1	0
2	0	163	28	1	1	1	1	12	1	1	0	0	0	0	0	0	0	0	1	1	36	1	0	0	0	0	0
2	0	164	70	1	1	1	1	6	1	1	0	3	3	0	0	0	0	0	1	1	10	4	0	1	0	0	0
2	0	165	83	0	1	1	1	17	5	4	1	1	1	0	0	0	0	0	1	1	18	9	0	0	0	0	0
2	0	166	87	0	1	2	1	2	1	1	0	0	0	0	3	0	0	0	1	1	11	3	0	0	0	0	0
2	0	168	69	1	1	2	1	16	5	4	1	1	1	0	0	0	0	0	1	1	20	1	0	0	0	0	0
2	0	169	87	0	1	2	1	4	1	1	0	0	0	0	0	0	0	0	2	1	11	1	0	0	0	0	0
2	0	170	63	0	1	1	1	5	1	1	0	0	0	0	4	0	0	0	1	1	54	1	0	0	0	0	0
2	0	171	55	0	1	1	1	19	5	4	0	2	2	0	6	0	0	0	1	1	59	8	0	0	0	0	0
2	0	172	63	0	1	1	1	29	1	1	0	0	0	0	4	0	0	0	2	1	54	1	0	0	0	0	0
2	0	173	75	1	1	2	2	7	5	4	0	2	2	0	0	0	0	0	1	1	9	1	0	0	0	1	0
2	0	175	78	0	2	2	1	5	1	1	0	0	0	0	0	0	0	0	1	1	7	1	0	0	0	0	0
2	0	176	53	0	1	1	1	13	5	4	0	0	0	0	0	0	0	0	1	1	15	1	0	0	0	0	0
2	0	177	74	1	1	2	2	39	5	4	0	2	2	0	0	0	0	0	1	1	50	1	0	0	0	1	0
2	0	178	81	1	1	2	2	12	1	1	1	1	1	2	2	0	0	0	1	1	13	1	0	0	0	1	0
2	0	179	79	1	1	2	2	14	5	4	0	0	0	0	0	0	0	0	1	1	25	6	0	0	0	1	1
2	0	180	57	0	2	2	2	20	5	4	0	0	0	0	0	0	0	0	1	1	25	1	0	0	0	1	0
2	0	181	72	1	2	1	2	8	1	1	0	0	0	0	0	0	0	0	1	1	11	1	0	0	0	1	0
2	0	182	72	0	1	2	2	12	2	2	0	0	0	0	0	0	0	0	1	1	19	1	0	0	0	1	0
3	0	1	66	1	1	3	2	39	5	4	0	2	2	0	0	0	0	0	1	1	54	4	0	0	0	1	0
3	0	2	81	0	1	1	2	28	4	4	0	0	0	0	0	1	0	0	1	1	31	9	0	0	0	1	0
3	0	3	52	0	1	1	2	11	5	4	0	2	2	0	0	0	0	0	1	1	61	1	0	0	0	1	0
3	0	4	80	1	1	2	2	17	5	4	0	0	0	0	0	0	0	0	1	1	28	4	0	0	0	1	0
3	0	5	52	0	1	3	2	5	3	3	0	3	3	0	0	0	0	0	1	1	7	1	0	1	1	1	0
3	0	6	81	0	2	3	2	22	5	4	0	0	0	0	0	0	0	0	1	1	8	1	0	0	0	1	0
3	0	7	41	1	1	1	2	34	1	1	0	4	3	0	0	0	0	0	1	1	25	1	0	0	0	1	0
3	0	8	26	1	1	1	2	8	1	1	0	4	3	0	0	0	0	0	1	1	12	1	0	0	0	1	0
3	0	9	58	1	1	3	2	3	5	4	0	2	2	0	0	0	0	0	1	1	15	9	0	0	0	1	0
3	0	10	76	0	1	1	2	19	5	4	0	2	2	0	0	0	0	0	1	1	23	9	0	0	0	1	0
3	0	11	77	1	1	1	2	3	5	4	0	0	0	0	0	0	0	0	1	1	6	4	0	0	0	1	1
3	0	12	75	1	1	1	2	6	2	2	0	0	0	0	0	0	0	0	1	1	24	1	0	0	0	1	0
3	0	13	76	0	1	1	2	2	5	4	0	0	0	0	0	0	0	0	1	1	4	4	0	0	0	1	0
3	0	14	55	0	1	3	2	139	5	4	0	2	2	0	4	0	0	0	1	1	7	1	0	0	0	1	0
3	0	15	95	0	1	2	2	14	1	1	1	1	1	0	0	0	0	0	1	1	31	1	0	0	0	1	0
3	0	16	88	0	1	1	2	8	5	4	0	0	0	0	0	0	0	0	1	1	9	1	0	0	0	1	0
3	0	17	78	1	1	1	2	27	5	4	0	2	2	0	0	0	0	0	1	1	46	4	0	0	0	1	0
3	0	18	80	0	1	3	2	24	5	4	0	0	0	0	0	1	0	0	1	1	38	1	0	0	0	1	0
3	0	19	73	0	1	1	2	19	1	1	0	2	2	2	2	0	0	0	1	1	58	2	0	0	0	1	0
3	0	20	80	1	1	1	2	9	1	1	1	1	1	0	0	0	0	0	1	1	12	1	0	0	0	1	0
3	0	21	77	0	1	1	2	15	5	4	0	0	0	0	0	0	0	0	1	3	46	9	0	0	0	1	0
3	0	22	34	1	2	1	2	24	1	1	1	1	1	2	2	0	0	0	1	1	123	2	0	0	0	1	0
3	0	23	57	0	1	1	2	29	5	4	0	0	0	0	0	0	0	0	1	3	53	3	0	0	0	1	0
3	0	24	29	0	1	1	2	11	2	2	0	0	0	0	0	0	0	0	1	1	24	1	0	0	0	1	1
3	0	25	26	0	2	1	2	18	1	1	0	0	0	0	0	0	0	0	1	1	32	9	0	0	0	1	0
3	0	26	82	0	1	1	2	12	1	1	1	1	1	0	0	0	0	0	1	1	20	9	0	0	0	1	0
3	0	27	57	0	1	3	2	26	4	4	0	2	2	0	0	0	0	0	1	1	40	1	0	0	0	1	1
3	0	28	56	0	1	3	2	15	1	1	1	1	1	0	0	0	0	0	1	1	20	1	0	0	0	1	0
3	0	29	67	0	1	1	2	52	4	4	0	2	2	0	0	0	0	0	1	1	22	4	0	0	0	1	0
3	0	30	79	0	1	1	2	43	1	1	1	1	1	0	0	0	0	0	1	1	180	4	0	0	0	1	1
3	0	31	32	0	1	3	2	8	4	4	0	2	2	0	0	0	0	0	1	1	17	1	0	0	0	1	0
3	0	32	68	1	1	1	2	32	5	4	1	1	1	0	0	1	0	0	1	1	35	9	0	0	0	1	0
3	0	33	57	0	1	1	2	2	5	4	0	2	2	0	0	1	0	0	1	1	38	3	0	0	0	1	0
3	0	34	66	1	1	1	2	25	4	4	1	1	1	0	0	0	0	0	1	1	71	1	0	0	0	1	0
3	0	35	57	0	2	1	2	9	5	4	0	2	2	0	0	0	0	0	1	1	14	1	0	0	0	1	0
3	0	36	68	1	1	2	2	5	1	1	1	1	1	0	0	0	0	0	1	1	9	9	0	0	0	1	0
3	0	37	81	0	2	2	2	27	1	1	0	0	0	0	0	0	0	0	1	1	77	1	0	0	0	1	0
3	0	38	77	0	1	3	2	13	1	1	1	1	1	0	0	0	0	0	1	1	18	9	0	0	0	1	0
3	0	39	60	0	1	3	2	7	5	4	0	0	0	0	0	0	0	0	1	3	8	1	0	0	0	1	0
3	0	40	64	0	2	1	2	15	2	2	0	0	0	0	0	0	0	0	1	1	46	1	0	0	0	1	0
3	0	41	49	0	1	3	2	48	5	4	0	2	2	0	0	0	0	0	1	1	66	3	0	0	0	1	0
3	0	42	47	1	2	1	2	44	5	4	0	0	0	0	0	0	0	0	7	3	791	5	0	0	0	1	0
3	0	43	50	1	1	1	2	6	5	4	0	0	0	2	1	0	0	0	1	3	52	2	0	0	0	1	0
3	0	44	51	1	2	1	2	21	5	4	0	0	0	0	0	0	0	0	2	3	52	1	0	0	0	1	0
3	0	45	47	0	1	1	2	53	5	4	0	2	2	0	0	0	0	0	1	1	61	4	0	0	0	1	0
3	0	46	82	0	1	3	2	25	5	4	0	0	0	0	0	0	0	0	1	1	35	4	0	0	0	1	0
3	0	47	84	0	2	1	2	13	2	2	0	0	0	2	2	0	0	0	1	1	27	2	0	0	0	1	0
3	0	48	35	1	1	3	2	30	5	4	1	1	1	2	2	0	0	0	2	1	123	1	0	0	0	1	0
3	0	49	82	1	1	1	2	4	5	4	0	0	0	0	0	0	0	0	1	1	5	1	0	0	0	1	0
3	0	50	59	1	1	1	2	12	5	4	0	2	2	0	0	0	0	0	2	3	27	1	0	0	0	1	0
3	0	51	60	1	1	1	2	25	5	4	0	2	2	0	0	0	0	0	1	1	38	1	0	0	0	1	0
3	0	52	84	0	1	1	2	8	1	1	1	1	1	0	0	0	0	0	1	1	8	1	0	0	0	1	0
3	0	53	79	0	2	1	2	17	1	1	1	1	1	0	0	0	0	0	2	1	180	7	0	0	0	1	1
3	0	54	74	0	1	1	2	7	5	4	0	0	0	0	0	1	0	0	1	1	13	1	0	0	0	1	0
3	0	55	77	0	1	1	2	10	5	4	0	3	3	0	0	0	0	0	1	1	17	4	0	1	0	1	0
3	0	56	35	0	1	1	2	3	3	3	0	2	2	0	0	0	0	0	2	1	5	1	0	0	1	1	0
3	0	57	57	0	1	1	2	9	5	4	0	2	2	0	0	0	0	0	1	1	23	4	0	0	0	1	0
3	0	58	69	0	2	1	2	8	4	4	1	1	1	0	0	1	0	0	1	1	14	1	0	0	0	1	0
3	0	59	79	1	1	1	2	18	1	1	0	0	0	0	0	0	0	0	1	1	25	1	0	0	0	1	0
3	0	60	88	1	1	2	2	14	1	1	0	0	0	0	0	0	0	0	1	1	16	1	0	0	0	1	0
3	0	61	89	0	1	1	2	6	5	4	0	2	2	0	0	0	0	0	1	1	13	4	0	0	0	1	0
3	0	62	85	0	1	2	2	16	2	2	0	2	2	0	0	0	0	0	1	1	33	9	0	0	0	1	0
3	0	63	37	0	1	1	2	13	5	4	0	0	0	2	2	0	0	0	1	3	44	2	0	0	0	1	0
3	0	64	88	0	1	1	2	12	5	4	1	1	1	0	0	1	0	0	1	3	13	9	0	0	0	1	0
3	0	65	40	0	1	1	2	11	4	4	0	0	0	0	0	0	0	0	1	1	17	1	0	0	0	1	0
3	0	66	80	1	1	1	2	5	5	4	0	0	0	0	0	0	0	0	1	1	12	1	0	0	0	1	0
3	0	67	94	1	2	2	2	34	2	2	0	0	0	0	6	0	0	0	1	1	43	1	0	0	0	1	0
3	0	68	88	1	1	1	2	14	5	4	0	2	2	0	0	0	0	0	1	1	16	9	0	0	0	1	0
3	0	69	70	0	1	1	2	8	1	1	1	1	1	0	0	0	0	0	1	1	14	1	0	0	0	1	0
3	0	70	76	1	1	2	2	28	1	1	1	1	1	0	0	0	0	0	1	3	39	1	0	0	0	1	0
3	0	71	59	1	2	1	2	11	1	1	0	0	0	2	2	0	0	0	1	1	36	2	0	0	0	1	0
3	0	72	80	0	1	1	2	14	5	4	0	2	2	0	0	0	0	0	1	1	16	1	0	0	0	1	0
3	0	73	89	0	1	1	2	35	5	4	0	0	0	0	0	0	0	0	1	1	66	1	0	0	0	1	0
3	0	74	81	1	1	1	2	21	5	4	0	2	2	0	0	0	0	0	1	1	24	4	0	0	0	1	0
3	0	75	71	1	1	2	2	10	5	4	1	1	1	0	0	0	0	0	1	1	36	9	0	0	0	1	0
3	0	76	52	0	1	1	2	67	5	4	1	1	1	0	0	0	0	0	1	1	74	9	0	0	0	1	0
3	0	77	23	0	1	1	2	26	5	4	0	0	0	0	0	1	0	0	1	3	31	1	0	0	0	1	0
3	0	78	57	1	1	3	2	11	5	4	1	1	1	0	0	1	0	0	1	1	20	1	0	0	0	1	0
3	0	79	69	0	1	1	2	6	2	2	0	0	0	0	0	0	0	0	1	1	7	1	0	0	0	1	0
3	0	80	73	0	1	1	2	32	5	4	1	1	1	0	0	0	0	0	1	3	43	1	0	0	0	1	0
3	0	82	59	0	1	1	2	5	5	4	0	2	2	0	0	0	0	0	1	1	8	9	0	0	0	1	0
3	0	83	79	1	1	1	2	16	5	4	1	1	1	0	4	0	0	0	1	1	68	1	0	0	0	1	0
3	0	84	59	1	1	1	2	43	5	4	0	2	2	0	4	0	0	0	1	3	44	1	0	0	0	1	0
3	0	85	49	0	1	1	2	46	5	4	0	2	2	0	0	0	0	0	1	1	53	4	0	0	0	1	0
3	0	86	62	0	1	2	2	18	5	4	0	2	2	0	0	0	0	0	1	1	25	4	0	0	0	1	0
3	0	87	70	0	1	3	2	25	5	4	0	0	0	0	0	0	0	0	1	1	66	1	0	0	0	1	0
3	0	88	76	0	1	1	2	8	1	1	1	1	1	0	0	0	0	0	1	1	13	9	0	0	0	1	0
3	0	89	79	0	1	3	2	73	1	1	1	1	1	0	0	0	0	0	1	1	180	4	0	0	0	1	0
3	0	90	64	1	1	1	2	13	5	4	0	0	0	0	0	0	0	0	1	3	24	1	0	0	0	1	0
3	0	91	81	0	1	1	2	27	5	4	0	2	2	0	0	0	0	0	1	1	34	4	0	0	0	1	0
3	0	93	62	0	1	1	2	49	5	4	0	2	2	0	0	0	0	0	1	1	7	1	0	0	0	1	0
3	0	94	56	0	1	1	2	48	5	4	0	2	2	0	0	0	0	0	1	1	52	1	0	0	0	1	0
3	0	96	34	1	1	3	2	17	5	4	0	0	0	0	0	0	0	0	1	1	31	1	0	0	0	1	0
3	0	97	79	0	1	1	2	16	5	4	1	1	1	0	0	0	0	0	1	1	23	1	0	0	0	1	0
3	0	98	76	0	1	1	2	12	5	4	1	1	1	2	2	1	0	0	1	1	48	2	0	0	0	1	0
3	0	99	75	1	1	1	2	19	5	4	0	2	2	0	0	0	0	0	1	1	52	4	0	0	0	1	0
3	0	100	75	1	1	1	2	90	5	4	0	2	2	0	0	0	0	0	1	1	6	1	0	0	0	1	0
3	0	101	64	0	1	1	2	31	5	4	0	0	0	0	0	0	0	0	1	3	36	1	0	0	0	1	0
3	0	102	47	1	2	1	2	43	5	4	0	0	0	0	0	0	0	0	9	1	791	1	0	0	0	1	0
3	0	103	55	1	1	2	2	10	5	4	0	0	0	0	0	0	0	0	1	1	5	1	0	0	0	1	0
3	0	104	43	1	1	1	2	17	5	4	0	2	2	0	0	0	0	0	1	1	19	1	0	0	0	1	0
3	0	105	55	0	1	3	2	17	5	4	0	2	2	0	0	0	0	0	2	1	29	4	0	0	0	1	0
3	0	106	87	0	1	1	2	3	1	1	0	0	0	0	0	0	0	0	1	1	5	1	0	0	0	1	0
3	0	107	23	1	1	1	2	20	5	4	0	4	3	0	0	0	0	0	1	1	21	1	0	0	0	1	0
3	0	108	84	0	1	3	2	26	5	4	0	2	2	0	0	0	0	0	1	1	17	1	0	0	0	1	0
3	0	109	57	0	1	1	2	21	5	4	0	2	2	0	0	0	0	0	1	1	21	4	0	0	0	1	0
3	0	110	58	1	1	1	2	24	5	4	0	2	2	0	0	0	0	0	1	1	27	1	0	0	0	1	0
3	0	111	47	0	1	2	2	79	5	4	0	2	2	0	0	0	0	0	1	1	6	2	0	0	0	1	1
3	0	112	84	0	1	3	2	79	5	4	0	0	0	0	0	0	0	0	1	3	44	1	0	0	0	1	0
3	0	113	30	1	2	3	2	239	5	4	0	0	0	0	0	0	0	0	1	1	623	1	0	0	0	1	0
3	0	114	78	1	1	1	2	8	5	4	0	2	2	0	0	0	0	0	1	1	10	4	0	0	0	1	0
3	0	115	64	0	1	1	2	27	5	4	1	1	1	0	0	0	0	0	1	3	40	4	0	0	0	1	1
3	0	116	81	0	1	1	2	19	5	4	0	2	2	0	6	0	0	0	1	1	22	4	0	0	0	1	0
3	0	117	58	1	1	1	2	11	5	4	0	2	2	0	0	0	0	0	1	1	12	4	0	0	0	1	0
3	0	118	52	0	1	2	2	47	4	4	0	2	2	0	0	0	0	0	1	1	49	1	0	0	0	1	0
3	0	119	52	0	1	1	2	35	5	4	0	2	2	0	0	0	0	0	1	1	69	1	0	0	0	1	0
3	0	120	81	1	1	1	2	13	5	4	0	2	2	0	0	0	0	0	1	1	18	4	0	0	0	1	0
3	0	121	68	1	2	1	2	18	5	4	0	2	2	0	0	0	0	0	1	1	25	9	0	0	0	1	0
3	0	122	72	1	1	3	2	20	1	1	1	1	1	0	0	0	0	0	1	1	22	1	0	0	0	1	0
3	0	123	65	1	2	2	2	20	5	4	0	2	2	0	0	0	0	0	1	1	23	4	0	0	0	1	0
3	0	124	67	0	1	1	2	4	5	4	1	1	1	0	0	0	0	0	1	1	27	3	0	0	0	1	0
3	0	125	77	1	1	1	2	4	5	4	0	2	2	0	0	0	0	0	1	1	48	4	0	0	0	1	0
3	0	126	83	1	1	1	2	5	5	4	0	2	2	0	0	0	0	0	1	1	6	1	0	0	0	1	0
3	0	127	78	0	1	1	2	49	5	4	0	2	2	0	0	0	0	0	1	1	29	9	0	0	0	1	0
3	0	128	74	0	1	1	2	8	5	4	0	2	2	0	0	0	0	0	1	1	23	1	0	0	0	1	0
3	0	129	60	0	2	1	2	3	5	4	0	0	0	0	0	0	0	0	0	1	4	1	0	0	0	1	0
3	0	130	73	1	1	1	2	17	5	4	0	2	2	0	0	0	0	0	1	1	25	1	0	0	0	1	0
3	0	131	58	0	2	1	2	17	5	4	0	2	2	0	0	0	0	0	2	1	27	9	0	0	0	1	0
3	0	132	87	0	1	1	2	23	5	4	1	1	1	0	0	0	0	0	1	1	38	1	0	0	0	1	0
3	0	133	86	0	1	1	2	3	5	4	0	2	2	0	0	0	0	0	1	1	37	3	0	0	0	1	0
3	0	134	52	0	1	1	2	8	5	4	0	0	0	0	0	0	0	0	1	3	10	1	0	0	0	1	0
3	0	135	59	1	1	3	2	118	5	4	0	2	2	0	0	0	0	0	2	3	57	1	0	0	0	1	0
3	0	136	66	0	1	1	2	22	4	4	1	1	1	0	0	0	0	0	1	1	41	1	0	0	0	1	0
3	0	137	48	0	1	1	2	8	5	4	0	0	0	0	0	0	0	0	1	3	12	1	0	0	0	1	1
3	0	138	88	0	1	1	2	12	5	4	0	2	2	0	0	0	0	0	1	1	23	1	0	0	0	1	0
3	0	139	41	1	1	1	2	51	1	1	0	0	0	0	0	0	0	0	1	1	50	1	0	0	0	1	0
3	0	140	75	0	1	1	2	18	5	4	0	0	0	0	4	0	0	0	2	3	59	1	0	0	0	1	0
3	0	141	76	1	1	1	2	4	5	4	0	2	2	0	0	0	0	0	1	1	14	9	0	0	0	1	0
3	0	142	52	1	1	1	2	19	1	1	0	0	0	0	0	0	0	0	0	1	25	1	0	0	0	1	0
3	0	143	54	0	2	1	2	4	4	4	0	0	0	0	0	0	0	0	1	1	7	1	0	0	0	1	0
3	0	144	58	0	1	1	2	21	5	4	1	1	1	0	0	0	0	0	1	3	41	1	0	0	0	1	0
3	0	145	59	0	1	1	2	16	5	4	0	2	2	0	0	0	0	0	1	1	17	4	0	0	0	1	0
3	0	146	62	1	1	2	2	8	5	4	0	2	2	0	0	0	0	0	1	1	17	4	0	0	0	1	0
3	0	147	80	0	1	1	2	33	5	4	0	2	2	0	0	0	0	0	1	1	41	1	0	0	0	1	0
3	0	148	84	0	1	1	2	20	5	4	0	2	2	0	0	0	0	0	1	1	32	9	0	0	0	1	0
3	0	149	66	0	1	1	2	17	5	4	1	1	1	0	0	0	0	0	1	1	19	1	0	0	0	1	0
3	0	150	62	1	1	1	2	45	2	2	0	0	0	0	0	0	0	0	1	1	85	1	0	0	0	1	0
3	0	151	79	0	1	1	2	10	4	4	0	0	0	0	0	0	0	0	1	1	16	1	0	0	0	1	0
3	0	152	62	0	1	2	2	19	5	4	0	0	0	0	0	0	0	0	1	1	22	4	0	0	0	1	0
3	0	153	76	1	1	1	2	5	2	2	0	2	2	0	0	0	0	0	1	1	11	1	0	0	0	1	0
3	0	154	92	0	1	1	2	5	5	4	1	1	1	0	0	0	0	0	1	1	7	1	0	0	0	1	0
3	0	155	82	0	1	1	2	49	5	4	0	2	2	0	0	0	0	0	1	1	18	1	0	0	0	1	0
3	0	156	75	1	1	3	2	26	5	4	1	1	1	0	4	0	0	0	1	3	71	1	0	0	0	1	0
3	0	157	65	1	1	2	2	13	5	4	0	2	2	0	0	0	0	0	1	1	16	1	0	0	0	1	0
3	0	158	69	1	1	1	2	13	5	4	0	2	2	0	0	0	0	0	1	1	21	4	0	0	0	1	0
3	0	159	83	0	1	1	2	11	5	4	0	2	2	0	0	0	0	0	1	1	14	4	0	0	0	1	0
3	0	160	84	0	1	1	2	7	4	4	0	2	2	0	0	0	0	0	1	1	9	1	0	0	0	1	0
3	0	161	50	0	1	1	2	71	1	1	0	0	0	0	0	0	0	0	1	1	9	1	0	0	0	1	0
3	0	162	82	0	1	1	2	4	5	4	0	0	0	0	0	0	0	0	1	1	10	3	0	0	0	1	0
3	0	163	73	1	1	3	2	26	5	4	1	1	1	0	0	0	0	0	1	3	29	1	0	0	0	1	0
3	0	164	81	1	1	1	2	10	5	4	0	2	2	0	0	0	0	0	1	1	17	4	0	0	0	1	0
3	0	165	84	0	1	3	2	25	5	4	0	2	2	0	0	0	0	0	1	1	29	9	0	0	0	1	0
3	0	166	83	1	1	1	2	23	5	4	0	0	0	0	0	0	0	0	1	3	25	9	0	0	0	1	0
3	0	167	87	0	1	1	2	22	1	1	1	1	1	0	0	0	0	0	1	1	26	9	0	0	0	1	0
3	0	168	43	0	2	1	2	55	5	4	0	2	2	2	2	0	0	0	2	1	17	2	0	0	0	1	0
3	0	169	74	1	1	2	2	20	5	4	0	0	0	0	0	0	0	0	1	3	19	9	0	0	0	1	0
3	0	170	82	0	1	1	2	18	5	4	0	2	2	0	0	0	0	0	1	1	36	9	0	0	0	1	0
3	0	171	68	1	1	1	2	9	5	4	0	2	2	0	0	0	0	0	1	1	12	1	0	0	0	1	0
3	0	172	88	0	1	1	2	11	1	1	0	0	0	0	0	0	0	0	1	1	16	1	0	0	0	1	0
3	0	173	59	0	1	1	2	23	1	1	0	0	0	0	4	0	0	0	1	1	56	1	0	0	0	1	0
3	0	174	67	1	1	3	2	73	5	4	0	2	2	0	4	0	0	0	2	1	143	1	0	0	0	1	0
3	0	175	41	1	1	1	2	30	5	4	0	2	2	2	2	0	0	0	1	1	20	2	0	0	0	1	0
3	0	177	63	1	1	1	2	18	5	4	0	0	0	0	0	0	0	0	1	1	39	1	0	0	0	1	0
3	0	178	94	1	1	1	2	8	5	4	0	0	0	2	2	0	0	0	1	1	19	2	0	0	0	1	0
3	0	179	66	0	1	1	2	31	5	4	0	2	2	0	0	0	0	0	1	1	42	4	0	0	0	1	0
3	0	180	83	0	1	1	2	15	5	4	0	0	0	2	2	0	0	0	1	1	32	2	0	0	0	1	0
3	0	182	86	0	1	1	2	29	5	4	0	2	2	0	0	0	0	0	2	1	35	4	0	0	0	1	0
3	0	183	76	0	1	1	2	5	5	4	0	2	2	0	0	0	0	0	1	1	7	1	0	0	0	1	0
3	0	184	85	0	1	1	2	7	5	4	0	0	0	2	2	0	0	0	1	1	23	2	0	0	0	1	0
3	0	185	77	1	1	1	2	33	5	4	0	2	2	0	0	0	0	0	2	1	34	4	0	0	0	1	0
3	0	186	69	0	1	1	2	28	5	4	0	0	0	2	2	0	0	0	1	3	48	2	0	0	0	1	0
3	0	187	84	0	1	1	2	5	5	4	0	0	0	0	0	0	0	0	1	1	7	9	0	0	0	1	0
3	0	188	85	0	1	3	2	31	4	4	1	1	1	0	0	0	0	0	1	1	49	1	0	0	0	1	0
3	0	189	78	1	1	1	2	109	5	4	0	2	2	0	0	0	0	0	1	1	13	4	0	0	0	1	0
3	0	190	81	0	1	2	2	29	5	4	0	2	2	0	0	0	0	0	1	1	34	1	0	0	0	1	0
3	0	191	83	0	2	1	2	17	5	4	0	2	2	0	0	0	0	0	2	1	32	1	0	0	0	1	0
3	0	192	75	1	1	1	2	5	5	4	0	2	2	0	0	0	0	0	1	1	6	1	0	0	0	1	0
3	0	193	61	1	1	2	2	8	5	4	0	0	0	2	2	1	0	0	1	1	39	6	0	0	0	1	0
3	0	194	74	1	1	3	2	50	1	1	1	1	1	0	0	0	0	0	2	1	64	1	0	0	0	1	0
3	0	195	60	1	1	2	2	8	5	4	0	2	2	0	0	0	0	0	2	1	23	4	0	0	0	1	0
3	0	196	75	0	1	1	2	41	5	4	1	1	1	0	0	0	0	0	1	3	67	1	0	0	0	1	0
3	0	197	63	0	1	1	2	4	2	2	0	2	2	0	0	0	0	0	1	1	6	1	0	0	0	1	0
3	0	198	52	0	1	1	2	22	5	4	0	0	0	0	0	0	0	0	2	3	14	1	0	0	0	1	0
3	0	199	83	0	1	1	2	39	5	4	1	1	1	0	0	0	0	0	1	3	30	4	0	0	0	1	0
3	0	200	42	0	1	1	2	15	5	4	1	1	1	0	0	0	0	0	1	1	24	1	0	0	0	1	0
3	0	201	75	0	1	1	2	25	5	4	0	2	2	0	0	0	0	0	2	1	35	1	0	0	0	1	0
3	0	202	69	1	1	1	2	19	1	1	0	2	2	0	0	0	0	0	1	1	32	9	0	0	0	1	0
3	0	203	65	0	1	2	2	64	5	4	0	0	0	0	0	0	0	0	1	3	75	1	0	0	0	1	0
3	0	204	77	0	1	1	2	6	1	1	1	1	1	0	0	0	0	0	1	1	13	1	0	0	0	1	0
3	0	205	31	0	2	1	2	60	5	4	0	0	0	0	1	0	0	0	2	1	16	1	0	0	0	1	0
3	0	206	85	0	2	1	2	5	5	4	0	0	0	0	0	1	0	0	1	3	8	1	0	0	0	1	0
3	0	207	88	1	1	1	2	26	5	4	0	2	2	0	0	0	0	0	1	1	33	4	0	0	0	1	0
3	0	208	73	1	1	3	2	12	5	4	0	2	2	0	0	0	0	0	1	1	22	4	0	0	0	1	0
3	0	209	68	0	1	1	2	57	5	4	1	1	1	0	0	0	0	0	1	1	49	1	0	0	0	1	0
3	0	210	66	0	1	1	2	6	5	4	0	2	2	0	0	0	0	0	1	1	15	1	0	0	0	1	0
3	0	211	78	1	1	1	2	11	5	4	0	2	2	0	0	0	0	0	1	1	16	9	0	0	0	1	0
3	0	212	71	0	1	1	2	17	5	4	0	2	2	0	0	0	0	0	2	1	36	3	0	0	0	1	0
3	0	213	72	1	1	1	2	49	5	4	0	2	2	2	2	0	0	0	1	1	137	2	0	0	0	1	0
3	0	214	31	0	1	3	2	4	5	4	0	0	0	0	7	0	0	0	1	1	16	6	0	0	0	1	0
3	0	215	76	0	1	1	2	40	5	4	0	2	2	0	0	1	0	0	1	1	44	9	0	0	0	1	0
3	0	216	75	0	1	1	2	51	5	4	0	2	2	2	2	1	0	0	1	1	93	6	0	0	0	1	1
3	0	217	78	0	1	1	2	24	5	4	0	0	0	0	0	0	0	0	1	1	64	1	0	0	0	1	1
3	0	218	79	0	1	2	2	11	5	4	1	1	1	0	1	0	0	0	1	1	50	1	0	0	0	1	0
3	0	219	38	0	1	1	2	4	5	4	0	0	0	0	0	0	0	0	2	1	13	1	0	0	0	1	0
3	0	220	76	1	1	1	2	37	1	1	1	1	1	0	0	1	0	0	1	1	90	1	0	0	0	1	0
3	0	221	76	1	1	1	2	13	1	1	1	1	1	0	0	0	0	0	1	1	138	1	0	0	0	1	0
3	0	222	62	0	1	1	2	18	5	4	1	1	1	0	0	0	0	0	1	1	23	1	0	0	0	1	0
3	0	223	96	1	2	2	2	3	5	4	0	0	0	0	0	0	0	0	1	3	42	4	0	0	0	1	0
3	0	224	93	1	1	1	2	2	5	4	0	3	3	0	0	0	0	0	1	1	9	4	0	1	0	1	0
3	0	225	80	0	1	1	2	11	5	4	0	2	2	0	6	1	0	0	1	1	17	1	0	0	0	1	0
3	0	226	52	0	1	1	2	4	5	4	0	3	3	0	0	1	0	0	4	1	7	1	0	1	0	1	0
3	0	227	68	0	1	1	2	16	1	1	1	1	1	0	0	0	0	0	3	1	20	1	0	0	0	1	0
3	0	228	84	1	1	1	2	23	5	4	0	2	2	0	0	0	0	0	1	3	30	4	0	0	0	1	0
3	0	229	72	1	1	2	2	4	5	4	0	2	2	0	0	0	0	0	1	1	17	4	0	0	0	1	0
3	0	230	53	0	1	1	2	24	5	4	0	0	0	0	0	0	0	0	1	1	42	1	0	0	0	1	0
3	0	231	87	0	1	2	2	27	5	4	0	2	2	2	2	1	0	0	1	1	51	6	0	0	0	1	0
3	0	232	67	0	1	1	2	32	5	4	1	1	1	0	0	1	0	0	1	3	75		0	0	0	1	0
3	0	233	22	0	1	1	2	50	5	4	0	0	0	0	3	0	0	0	1	3	78	1	0	0	0	1	0
3	0	234	23	1	1	2	2	33	5	4	0	0	0	0	4	0	0	0	1	1	17	1	0	0	0	1	0
3	0	235	50	0	1	1	2	12	5	4	0	0	0	0	0	1	0	0	1	1	11	1	0	0	0	1	0
3	0	236	78	0	1	1	2	6	5	4	0	2	2	0	0	1	0	0	1	1	9	4	0	0	0	1	0
3	0	237	80	1	1	2	2	20	5	4	0	2	2	0	0	0	0	0	1	1	38	4	0	0	0	1	0
3	0	238	87	0	1	2	2	21	2	2	0	2	2	2	2	0	0	0	1	3	56	2	0	0	0	1	0
3	0	239	73	1	1	1	2	7	5	4	0	2	2	0	0	0	0	0	1	1	9	4	0	0	0	1	0
3	0	240	94	0	1	1	2	17	1	1	0	0	0	0	0	1	0	0	1	1	19	1	0	0	0	1	0
3	0	241	73	1	1	1	2	26	5	4	0	2	2	0	0	0	0	0	1	1	38	4	0	0	0	1	0
3	0	242	48	0	1	1	2	50	5	4	0	0	0	0	0	0	0	0	2	1	107	1	0	0	0	1	0
3	0	243	35	0	1	1	2	37	1	1	1	1	1	0	0	0	0	0	1	1	101	1	0	0	0	1	0
3	0	244	24	0	1	1	2	9	5	4	0	2	2	0	0		0	0	2	1	11	1	0	0	0	1	0
3	0	245	94	0	1	1	2	16	5	4	0	0	0	0	0	1	0	0	1	1	29	9	0	0	0	1	0
3	0	246	76	0	1	1	2	20	5	4	0	2	2	0	0	1	0	0	1	1	42	1	0	0	0	1	1
3	0	247	82	0	1	1	2	23	5	4	1	1	1	0	0	0	0	0	1	3	36	9	0	0	0	1	0
3	0	248	57	1	1	1	2	12	2	2	1	1	1	2	2	0	0	0	1	3	70	2	0	0	0	1	1
3	0	249	91	0	2	1	2	8	5	4	0	0	0	0	0	0	0	0	2	1	20	1	0	0	0	1	0
3	0	250	87	1	1	1	2	11	5	4	0	0	0	0	0	0	0	0	1	3	22	9	0	0	0	1	0
3	0	251	71	1	1	1	2	29	5	4	0	0	0	0	0	1	0	0	1	1	83	3	0	0	0	1	0
3	0	252	57	1	1	1	2	53	5	4	0	2	2	0	0	0	0	0	1	1	58	4	0	0	0	1	0
3	0	253	58	0	1	1	2	21	5	4	0	0	0	0	0	0	0	0	2	1	839	1	0	0	0	1	0
3	0	254	69	0	2	1	2	21	5	4	0	2	2	0	0	1	0	0	1	1	24	1	0	0	0	1	0
3	0	255	78	1	1	3	2	35	5	4	0	2	2	0	0	0	0	0	2	1	37	4	0	0	0	1	0
3	0	256	42	1	1	1	2	5	5	4	0	0	0	0	4	0	0	0	1	1	57	1	0	0	0	1	1
3	0	257	92	0	1	1	2	3	5	4	0	0	0	0	0	0	0	0	1	1	20	1	0	0	0	1	0
3	0	258	64	1	2	1	2	21	5	4	0	2	2	0	0	0	0	0	3	1	52	1	0	0	0	1	0
3	0	259	73	1	1	1	2	10	5	4	1	1	1	0	0	0	0	0	1	1	24	1	0	0	0	1	0
3	0	260	48	0	1	2	2	21	5	4	1	1	1	0	0	1	0	0	1	1	30	1	0	0	0	1	0
3	0	261	74	1	1	1	2	11	5	4	0	3	3	0	0	1	0	0	1	1	36	9	0	1	0	1	0
3	0	262	87	0	1	1	2	11	5	4	0	0	0	0	0	0	0	0	1	1	22	9	0	0	0	1	0
3	0	263	71	0	1	3	2	63	5	4	0	2	2	0	0	0	0	0	1	1	97	1	0	0	0	1	0
3	0	264	57	1	1	1	2	63	5	4	0	2	2	0	0	0	0	0	1	1	75	4	0	0	0	1	0
3	0	265	76	1	1	1	2	53	5	4	0	2	2	0	0	0	0	0	1	1	20	1	0	0	0	1	0
3	0	266	75	0	1	1	2	86	5	4	0	0	0	0	0	1	0	0	1	3	134	4	0	0	0	1	1
3	0	267	84	0	2	1	2	3	5	4	0	0	0	0	0	0	0	0	1	1	23	3	0	0	0	1	0
3	0	268	64	1	1	1	2	10	1	1	0	2	2	2	2	0	0	0	2	1	52	6	0	0	0	1	0
3	0	269	82	1	1	1	2	5	5	4	0	2	2	0	6	0	0	0	1	1	100	8	0	0	0	1	0
3	0	270	72	0	1	1	2	2	5	4	1	1	1	0	0	1	0	0	1	3	7	4	0	0	0	1	0
3	0	271	77	1	1	1	2	35	5	4	0	0	0	0	0	0	0	0	1	3	52	3	0	0	0	1	0
3	0	272	47	1	1	3	2	12	5	4	0	0	0	0	0	0	0	0	2	1	17	9	0	0	0	1	0
3	0	273	64	0	1	1	2	11	5	4	0	0	0	2	2	0	0	0	2	1	52	2	0	0	0	1	0
3	0	274	59	0	1	1	2	39	5	4	0	0	0	0	0	0	0	0	1	1	76	9	0	0	0	1	0
3	0	275	76	1	1	1	2	17	5	4	0	2	2	0	0	0	0	0	1	1	33	1	0	0	0	1	1
3	0	276	93	1	1	3	2	6	5	4	1	1	1	0	0	0	0	0	1	1	25	9	0	0	0	1	0
3	0	277	80	0	1	2	2	15	5	4	0	0	0	0	0	0	0	0	1	1	20	1	0	0	0	1	0
3	0	278	74	0	1	1	2	27	1	1	0	0	0	0	0	0	0	0	1	1	37	1	0	0	0	1	0
3	0	279	67	0	1	3	2	55	5	4	1	1	1	2	2	0	0	0	4	3	108	6	0	0	0	1	0
3	0	280	80	0	2	1	2	10	5	4	0	0	0	0	4		0	0	2	1	38	1	0	0	0	1	0
3	0	281	77	0	1	1	2	7	5	4	1	1	1	0	0	0	0	0	1	3	13	3	0	0	0	1	0
3	0	282	76	0	1	3	2	17	5	4	1	1	1	0	0	0	0	0	1	1	18	1	0	0	0	1	0
3	0	283	33	1	1	1	2	7	4	4	0	0	0	0	0	0	0	0	1	1	11	1	0	0	0	1	0
3	0	284	71	1	1	1	2	21	4	4	0	2	2	0	0	0	0	0	1	1	46	1	0	0	0	1	1
3	0	285	41	1	2	1	2	4	5	4	0	2	2	0	0	0	0	0	2	1	28	3	0	0	0	1	0
3	0	286	75	0	1	2	2	13	5	4	0	2	2	0	0	0	0	0	2	3	129	9	0	0	0	1	1
3	0	287	83	0	1	1	2	20	5	4	0	0	0	0	0	0	0	0	1	3	29	9	0	0	0	1	1
3	0	288	55	1	1	1	2	33	5	4	0	2	2	0	0	0	0	0	1	1	51	3	0	0	0	1	0
3	0	289	82	1	1	1	2	34	5	4	0	2	2	0	6	0	0	0	3	1	100	4	0	0	0	1	0
3	0	290	79	1	1	1	2	10	3	3	0	2	2	2	2	0	0	0	1	1	34	2	0	0	1	1	0
3	0	291	72	0	1	1	2	11	5	4	0	0	0	0	0	1	0	0	1	3	45	1	0	0	0	1	0
3	0	292	65	1	1	1	2	39	5	4	1	1	1	0	0	0	0	0	1	3	83	1	0	0	0	1	0
3	0	293	57	0	1	2	2	4	2	2	0	0	0	0	0	0	0	0	1	1	27	4	0	0	0	1	0
3	0	294	59	0	1	1	2	105	1	1	0	2	2	0	0	0	0	0	1	1	43	4	0	0	0	1	0
3	0	295	57	1	1	1	2	4	5	4	0	0	0	0	0	0	0	0	1	1	10	9	0	0	0	1	0
3	0	296	63	0	2	1	2	7	5	4	0	2	2	0	0	0	0	0	1	1	11	9	0	0	0	1	0
3	0	298	74	1	1	1	2	62	2	2	1	1	1	0	0	0	0	0	1	1	65	1	0	0	0	1	0
3	0	300	82	0	1	1	2	4	1	1	0	2	2	0	0	0	0	0	1	1	10	1	0	0	0	1	0
3	0	301	80	0	1	1	2	3	5	4	0	2	2	0	0	0	0	0	1	1	7	9	0	0	0	1	0
3	0	302	52	0	1	1	2	8	5	4	0	2	2	0	0	0	0	0	1	1	33	1	0	0	0	1	0
3	0	303	37	0	1	1	2	3	1	1	0	0	0	0	0	0	0	0	1	1	7	3	0	0	0	1	0
3	0	304	71	1	1	3	2	10	1	1	1	1	1	0	0	0	0	0	1	1	36	1	0	0	0	1	0
4	0	1	73	0	2	2	1	8	4	4	0	2	2	0	0	0	0	0	1	1	10	1	0	0	0	0	0
4	0	2	66	1	1	2	2	33	2	2	0	2	2	0	4	0	0	0	1	1	108	6	0	0	0	1	1
4	0	3	69	0	2	1	1	8	4	4	0	2	2	0	0	0	0	0	1	1	9	1	0	0	0	0	0
4	0	4	61	0	2	2	2	23	1	1	0	2	2	0	4	0	0	0	2	1	95	11	0	0	0	1	0
4	0	5	58	1	2	1	1	4	2	2	0	2	2	0	0	0	0	0	1	1	15	3	0	0	0	0	0
4	0	7	78	1	2	1	2	13	5	4	0	2	2	0	0	0	0	0	1	1	28	4	0	0	0	1	0
4	0	9	55	0	2	1	1	27	2	2	0	2	2	0	0	0	0	0	2	1	37	4	0	0	0	0	0
4	0	10	43	0	2	1	1	4	5	4	0	2	2	0	0	0	0	0	1	1	17	1	0	0	0	0	0
4	0	11	71	0	2	1	1	2	2	2	0	2	2	0	0	0	0	0	1	1	35	4	0	0	0	0	0
4	0	12	66	1	2	2	1	13	2	2	0	2	2	0	0	0	0	0	1	1	17	1	0	0	0	0	0
4	0	13	68	1	2	1	1	52	2	2	0	2	2	0	0	0	0	0	1	1	29	1	0	0	0	0	0
4	0	14	74	1	2	1	2	12	5	4	0	2	2	0	0	0	0	0	1	1	14	1	0	0	0	1	0
4	0	15	56	1	2	1	1	26	5	4	0	2	2	0	0	0	0	0	1	1	34	1	0	0	0	0	0
4	0	16	75	1	2	1	1	8	2	2	0	2	2	0	3	0	0	0	1	1	24	11	0	0	0	0	0
4	0	17	54	0	2	1	1	9	5	4	0	2	2	0	0	0	0	0	1	1	20	1	0	0	0	0	0
4	0	18	54	0	2	2	2	14	1	1	0	2	2	0	0	0	0	0	1	1	82	1	0	0	0	1	0
4	0	19	69	1	1	1	2	2	5	4	0	2	2	0	8	0	0	0	1	1	46	11	0	0	0	1	0
4	0	20	65	1	2	1	2	10	2	2	0	2	2	0	0	3	0	0	1	1	26	4	0	0	0	1	0
4	0	21	69	1	2	1	1	29	5	4	0	2	2	0	0	0	0	0	2	1	46	4	0	0	0	0	0
4	0	22	41	1	2	1	1	5	3	3	0	2	2	0	0	0	0	0	1	1	11	1	0	0	1	0	0
4	0	23	44	0	2	1	2	22	2	2	0	2	2	0	0	0	0	0	1	1	28	1	0	0	0	1	0
4	0	24	57	1	2	1	1	14	2	2	0	2	2	0	0	0	0	0	1	1	19	1	0	0	0	0	0
4	0	26	85	1	2	1	1	9	2	2	0	2	2	0	4	0	0	0	1	1	10	4	0	0	0	0	0
4	0	27	68	0	2	2	1	22	2	2	0	2	2	0	0	0	0	0	1	1	39	1	0	0	0	0	0
4	0	28	68	0	2	1	1	42	2	2	0	2	2	0	3	0	0	0	1	1	43	3	0	0	0	0	0
4	0	29	75	1	2	1	2	3	5	4	0	2	2	0	0	0	0	0	2	1	6	1	0	0	0	1	0
4	0	30	72	1	2	1	2	1	5	4	0	2	2	0	0	0	0	0	1	1	16	1	0	0	0	1	0
4	0	32	59	1	2	1	1	32	2	2	0	2	2	0	0	0	0	0	1	1	61	1	0	0	0	0	0
4	0	33	66	1	2	2	1	5	5	4	0	2	2	0	0	0	0	0	2	1	108	1	0	0	0	0	0
4	0	34	66	0	2	1	1	9	4	4	0	2	2	0	0	0	0	0	1	1	12	1	0	0	0	0	0
4	0	35	66	1	2	1	1	20	2	2	0	2	2	0	0	0	0	0	1	1	28	1	0	0	0	0	0
4	0	36	75	0	2	1	1	8	4	4	0	2	2	0	0	0	0	0	1	1	11	1	0	0	0	0	0
4	0	38	38	0	2	1	2	56	4	4	0	2	2	0	4	0	0	0	1	1	575	11	0	0	0	1	0
4	0	39	51	1	2	2	1	4	5	4	0	2	2	0	0	0	0	0	1	1	7	4	0	0	0	0	0
4	0	40	83	0	2	1	1	5	5	4	0	2	2	0	8	0	0	0	1	1	27	11	0	0	0	0	0
4	0	41	70	1	2	1	1	13	5	4	0	2	2	0	0	0	0	0	1	1	18	1	0	0	0	0	0
4	0	42	75	1	1	1	1	14	2	2	0	2	2	0	0	0	0	0	1	1	15	1	0	0	0	0	0
4	0	43	50	0	1	1	1	15	5	4	0	2	2	0	0	0	0	0	1	1	82	4	0	0	0	0	0
4	0	44	70	1	2	2	2	16	4	4	0	2	2	0	0	0	0	0	1	1	59	1	0	0	0	1	0
4	0	45	83	0	1	1	1	21	5	4	0	2	2	0	0	0	0	0	2	1	27	1	0	0	0	0	0
4	0	46	24	1	2	1	1	3	5	4	0	2	2	0	0	0	0	0	1	1	12	5	0	0	0	0	0
4	0	47	54	0	1	1	2	54	5	4	0	2	2	0	0	0	0	0	1	1	64	4	0	0	0	1	0
4	0	48	70	1	2	1	1	6	5	4	0	2	2	0	0	0	0	0	1	1	28	4	0	0	0	0	0
4	0	51	70	1	2	1	1	31	2	2	0	2	2	0	0	0	0	0	1	1	32	5	0	0	0	0	0
4	0	53	23	0	2	1	1	10	3	3	0	2	2	0	0	0	0	0	1	3	21	1	0	0	1	0	0
4	0	54	74	0	1	1	2	12	5	4	0	2	2	0	0	0	0	0	1	1	15	1	0	0	0	1	0
4	0	55	67	1	1	1	1	66	4	4	0	2	2	0	0	0	0	0	2	1	67	4	0	0	0	0	0
4	0	56	73	0	2	1	1	28	5	4	0	2	2	0	3	0	0	0	1	1	215	11	0	0	0	0	0
4	0	57	46	0	2	1	1	4	5	4	0	2	2	0	0	0	0	0	1	1	7	1	0	0	0	0	0
4	0	58	84	0	2	1	1	9	2	2	0	2	2	0	0	0	0	0	1	1	14	1	0	0	0	0	0
4	0	59	66	0	1	1	1	52	5	4	0	2	2	0	0	0	0	0	1	3	102	6	0	0	0	0	0
4	0	61	62	1	2	1	2	14	2	2	0	2	2	0	0	0	0	0	1	1	22	1	0	0	0	1	0
4	0	62	56	1	2	1	1	8	4	4	0	2	2	0	0	0	0	0	1	1	51	1	0	0	0	0	0
4	0	63	63	1	2	1	1	19	5	4	0	2	2	0	0	0	0	0	1	1	21	1	0	0	0	0	0
4	0	64	64	1	2	1	1	6			0	2	2	0	0	0	0	0	1	1	15	6	0	0	0	0	0
4	0	65	32	0	2	1	1	10	2	2	0	2	2	0	1	0	0	0	1	1	15	1	0	0	0	0	0
4	0	66	83	1	2	1	1	13	5	4	0	2	2	0	0	0	0	0	1	1	17	1	0	0	0	0	0
4	0	67	72	0	2	1	1	183	5	4	0	2	2	0	0	0	0	0	1	1	342	5	0	0	0	0	0
4	0	68	41	1	2	2	1	4	3	3	0	2	2	0	0	0	0	0	1	1	6	1	0	0	1	0	0
4	0	69	73	0	2	1	1	6	5	4	0	2	2	0	0	0	0	0	1	1	7	1	0	0	0	0	0
4	0	70	62	1	2	1	1	9	2	2	0	2	2	0	0	0	0	0	1	3	16	4	0	0	0	0	0
4	0	71	55	1	1	2	1	15	2	2	0	2	2	0	0	0	0	0	1	1	23	4	0	0	0	0	0
4	0	72	23	0	2	1	1	3	3	3	0	2	2	0	0	0	0	0	1	1	4	1	0	0	1	0	0
4	0	73	73	0	2	1	1	1	5	4	0	2	2	0	0	0	0	0	1	1	3	5	0	0	0	0	0
4	0	74	66	1	2	2	2	15	5	4	0	2	2	0	0	1	0	0	2	1	17	1	0	0	0	1	0
4	0	75	78	0	2	1	2	32	2	2	0	2	2	0	8	0	0	0	1	1	45	11	0	0	0	1	0
4	0	76	38	1	2	1	2	6	5	4	0	2	2	0	0	0	0	0	1	1	10	1	0	0	0	1	0
4	0	77	69	0	2	1	2	15	5	4	0	2	2	0	0	0	0	0	1	1	20	4	0	0	0	1	0
4	0	78	70	0	2	2	1	5	5	4	0	2	2	0	0	0	0	0	1	1	79	6	0	0	0	0	0
4	0	79	56	0	2	1	2	26	3	3	0	3	3	2	2	0	0	0	1	1	29	1	0	1	1	1	0
4	0	81	25	0	2	2	2	25	1	1	0	2	2	0	3	1	0	0	1	1	39	1	0	0	0	1	0
4	0	82	60	1	1	1	2	10	2	2	0	2	2	0	0	0	0	0	3	1	22	1	0	0	0	1	0
4	0	83	56	1	2	1	2	42	3	3	0	2	2	0	0	0	0	0	1	1	52	1	0	0	1	1	0
4	0	84	43	0	2	1	1	8	5	4	0	2	2	0	0	0	0	0	1	1	12	1	0	0	0	0	0
4	0	85	54	1	1	1	1	18	2	2	0	2	2	0	0	0	0	0	1	1	32	4	0	0	0	0	0
4	0	86	67	0	2	2	1	49	2	2	0	2	2	0	0	0	0	0	1	1	68	4	0	0	0	0	0
4	0	87	78	1	2	1	1	16	5	4	0	2	2	0	0	0	0	0	1	1	26	4	0	0	0	0	0
4	0	88	60	0	1	1	1	11	5	4	0	2	2	0	0	0	0	0	1	1	20	1	0	0	0	0	0
4	0	89	62	1	2	1	1	25	2	2	0	2	2	0	0	0	0	0	1	1	36	1	0	0	0	0	0
4	0	90	67	1	1	1	2	23	2	2	0	2	2	0	0	0	0	0	1	1	62	4	0	0	0	1	1
4	0	91	74	1	2	1	1	5	2	2	0	2	2	0	0	0	0	0	1	1	13	4	0	0	0	0	0
4	0	92	23	0	2	1	1	1	3	3	0	2	2	0	0	0	0	0	1	1	1	1	0	0	1	0	0
4	0	93	60	1	2	2	1	3	2	2	0	2	2	0	0	0	0	0	1	1	10	4	0	0	0	0	0
4	0	94	72	0	2	1	1	1	3	3	0	2	2	0	0	0	0	0	1	1	38	3	0	0	1	0	0
4	0	95	91	0	2	1	2	62	5	4	0	2	2	0	0	0	0	0	1	1	75	4	0	0	0	1	0
4	0	96	71	1	1	1	2	24	2	2	0	2	2	0	0	0	0	0	1	1	52	1	0	0	0	1	0
4	0	97	60	1	2	1	1	7	5	4	0	2	2	0	0	0	0	0	1	1	14	4	0	0	0	0	0
4	0	98	61	0	2	1	2	3	5	4	0	2	2	0	0	0	0	0	1	1	36	4	0	0	0	1	0
4	0	99	76	1	1	1	2	39	2	2	0	2	2	0	0	0	0	0	1	1	50	1	0	0	0	1	0
4	0	100	72	0	1	1	2	10	3	3	0	2	2	2	2	0	0	0	2	1	38	4	1	0	1	1	0
4	0	101	81	0	2	1	1	27	4	4	0	2	2	0	0	0	0	0	1	1	51	3	0	0	0	0	0
4	0	103	51	0	1	1	1	29	5	4	0	2	2	0	0	0	0	0	1	1	31	1	0	0	0	0	0
4	0	104	69	0	2	1	1	3	2	2	0	2	2	0	0	0	0	0	1	1	22	1	0	0	0	0	0
4	0	105	75	1	2	1	1	21	2	2	0	2	2	0	0	0	0	0	1	1	26	1	0	0	0	0	0
4	0	107	33	1	1	1	2	46	5	4	0	2	2	0	0	0	0	0	1	1	65	3	0	0	0	1	0
4	0	110	72	1	1	1	1	13	2	2	0	2	2	0	0	0	0	0	2	1	21	4	0	0	0	0	0
4	0	111	58	0	2	2	2	8	5	4	0	2	2	0	0	0	0	0	1	1	16	5	0	0	0	1	0
4	0	112	73	1	2	2	1	15	4	4	0	2	2	0	0	0	0	0	1	1	22	5	0	0	0	0	0
4	0	114	57	1	2	1	2	16	2	2	0	2	2	0	0	0	0	0	1	1	23	1	0	0	0	1	0
4	0	115	51	1	2	1	2	12	2	2	0	2	2	0	0	0	0	0	1	1	31	1	0	0	0	1	0
4	0	116	56	0	2	1	2	9	5	4	0	2	2	0	0	0	0	0	1	1	9	1	0	0	0	1	0
4	0	118	23	0	2	1	1	4	3	3	0	2	2	0	0	0	0	0	1	1	4	1	0	0	1	0	0
4	0	119	59	0	2	1	1	2	4	4	0	2	2	0	1	0	0	0	6	1	12	11	0	0	0	0	0
4	0	120	37	0	1	1	1	10	2	2	0	2	2	0	0	0	0	0	1	1	32	4	0	0	0	0	0
4	0	121	46	1	2	1	2	13	1	1	0	2	2	0	0	0	0	0	1	1	147	3	0	0	0	1	0
4	0	122	81	0	2	1	1	6	5	4	0	2	2	0	0	0	0	0	1	1	51	3	0	0	0	0	0
4	0	124	50	1	1	1	2	61	2	2	0	2	2	2	4	0	0	0	1	1	78	4	0	0	0	1	0
4	0	125	80	0	2	1	2	13	4	4	0	2	2	0	0	0	0	0	1	1	14	1	0	0	0	1	0
4	0	127	36	0	2	1	1	33	3	3	0	3	3	0	0	0	0	0	1	1	33	1	0	1	1	0	0
4	0	129	41	0	2	1	1	3	4	4	0	2	2	0	0	0	0	0	2	1	9	3	0	0	0	0	0
4	0	130	64	1	2	1	1	6	2	2	0	2	2	0	0	0	0	0	1	1	27	1	0	0	0	0	0
4	0	131	73	1	2	1	1	16	2	2	0	2	2	0	0	0	0	0	1	1	57	6	0	0	0	0	1
4	0	132	78	1	2	1	1	17	4	4	0	2	2	0	0	0	0	0	1	1	23	1	0	0	0	0	0
4	0	133	81	0	1	1	2	8	5	4	0	2	2	0	0	0	0	0	1	1	29	4	0	0	0	1	1
4	0	134	81	0	2	1	1	9	1	1	0	2	2	0	0	0	0	0	1	1	51	1	0	0	0	0	0
4	0	135	77	1	1	1	2	10	5	4	0	2	2	0	0	0	0	0	1	1	25	4	0	0	0	1	0
4	0	137	36	0	2	1	1	12	4	4	0	2	2	0	0	0	0	0	1	1	14	1	0	0	0	0	0
4	0	138	62	1	2	1	2	11	2	2	0	2	2	0	0	0	0	0	1	1	21	1	0	0	0	1	0
4	0	139	90	0	2	1	1	12	4	4	0	2	2	0	0	0	0	0	1	1	14	1	0	0	0	0	0
4	0	140	68	0	2	1	1	25	5	4	0	2	2	0	4	0	0	0	1	1	56	11	0	0	0	0	0
4	0	141	48	1	2	1	1	5	5	4	0	2	2	0	0	0	0	0	1	1	13	1	0	0	0	0	0
4	0	143	75	0	2	1	1	17	5	4	0	2	2	0	0	0	0	0	1	1	53	1	0	0	0	0	0
4	0	144	71	0	2	1	1	11	5	4	0	2	2	0	0	0	0	0	1	1	45		0	0	0	0	0
4	0	145	50	0	2	1	1	9	4	4	0	2	2	0	0	0	0	0	1	1	19	1	0	0	0	0	0
4	0	146	78	1	2	1	1	10	4	4	0	2	2	0	0	0	0	0	1	1	15	1	0	0	0	0	0
4	0	147	83	1	1	1	1	8	5	4	0	2	2	0	0	0	0	0	1	1	9	4	0	0	0	0	0
4	0	148	75	0	1	1	2	43	1	1	0	2	2	2	2	0	0	0	1	1	53	4	0	0	0	1	0
4	0	149	38	0	1	1	2	22	2	2	0	2	2	2	2	0	0	0	2	1	210	2	0	0	0	1	1
4	0	151	60	1	2	1	1	6	5	4	0	2	2	0	0	0	0	0	1	1	37	6	0	0	0	0	0
4	0	152	88	1	2	2	1	12	5	4	0	2	2	0	0	0	0	0	1	1	13	4	0	0	0	0	0
4	0	153	69	1	2	1	1	10	1	1	0	2	2	0	0	0	0	0	1	1	15	1	0	0	0	0	0
4	0	154	31	0	2	1	1	22	3	3	0	3	3	0	0	0	0	0	1	1	29	1	0	1	1	0	0
4	0	155	72	0	2	1	2	53	5	4	0	2	2	0	4	0	0	0	1	3	57	4	0	0	0	1	0
4	0	156	75	1	1	1	2	44	2	2	0	2	2	2	4	0	0	0	1	1	65	2	0	0	0	1	0
4	0	157	58	0	2	1	1	8	4	4	0	2	2	0	0	0	0	0	1	1	36	3	0	0	0	0	0
4	0	158	67	1	2	1	1	17	1	1	0	2	2	0	0	0	0	0	1	1	20	1	0	0	0	0	0
4	0	159	63	0	2	1	2	10	5	4	0	2	2	0	0	0	0	0	1	1	35	5	0	0	0	1	0
4	0	160	23	0	2	1	1	2	3	3	0	2	2	0	0	0	0	0	1	1	3	1	0	0	1	0	0
4	0	161	65	0	2	1	1	21	5	4	0	2	2	0	0	0	0	1	1	1	27	1	0	0	0	0	0
4	0	161	65	0	2	1	1	21	5	4	0	2	2	0	0	0	0	0	1	1	27	1	0	0	0	0	0
4	0	162	63	1	2	1	1	7	4	4	0	2	2	0	0	0	0	1	1	1	13	1	0	0	0	0	0
4	0	162	63	1	2	1	1	7	4	4	0	2	2	0	0	0	0	0	1	1	13	1	0	0	0	0	0
4	0	163	64	1	2	1	1	22	5	4	1	2	2	0	0	0	0	1	1	1	44	5	0	0	0	0	0
4	0	163	64	1	2	1	1	22	5	4	1	2	2	0	0	0	0	0	1	1	44	5	0	0	0	0	0
4	0	164	70	1	1	1	2	13	5	4	0	2	2	0	0	0	0	1	1	1	80	6	0	0	0	1	0
4	0	164	70	1	1	1	2	13	5	4	0	2	2	0	0	0	0	0	1	1	80	6	0	0	0	1	0
4	0	165	64	1	2	1	2	22	2	2	1	2	2	0	0	0	0	1	1	1	26	1	0	0	0	1	0
4	0	165	64	1	2	1	2	22	2	2	1	2	2	0	0	0	0	0	1	1	26	1	0	0	0	1	0
4	0	168	44	0	2	1	1	5	5	4	0	2	2	0	0	0	0	1	1	1	10	1	0	0	0	0	0
4	0	168	44	0	2	1	1	5	5	4	0	2	2	0	0	0	0	0	1	1	10	1	0	0	0	0	0
4	0	170	41	0	2	1	1	47	5	4	0	2	2	0	0	0	0	2	1	1	53	1	0	0	0	0	0
4	0	170	41	0	2	1	1	47	5	4	0	2	2	0	0	0	0	0	2	1	53	1	0	0	0	0	0
4	0	171	68	1	2	1	1	32	2	2	0	2	2	0	0	0	0	1	1	1	33	1	0	0	0	0	0
4	0	171	68	1	2	1	1	32	2	2	0	2	2	0	0	0	0	0	1	1	33	1	0	0	0	0	0
4	0	173	33	0	1	1	1	33	5	4	0	2	2	0	0	0	0	1	1	1	34	4	0	0	0	0	0
4	0	173	33	0	1	1	1	33	5	4	0	2	2	0	0	0	0	0	1	1	34	4	0	0	0	0	0
4	0	174	66	0	2	1	1	15	5	4	0	2	2	0	0	0	0	1	1	1	16	4	0	0	0	0	0
4	0	174	66	0	2	1	1	15	5	4	0	2	2	0	0	0	0	0	1	1	16	4	0	0	0	0	0
4	0	178	86	1	2	1	1	9	4	4	0	2	2	0	0	0	0	1	1	1	10	1	0	0	0	0	0
4	0	178	86	1	2	1	1	9	4	4	0	2	2	0	0	0	0	0	1	1	10	1	0	0	0	0	0
4	0	180	38	0	2	1	2	64	5	4	0	2	2	0	0	0	0	0	5	1	210	4	0	0	0	1	1
4	0	180	38	0	2	1	2	64	5	4	0	2	2	0	0	0	0	5	1	1	210	4	0	0	0	1	0
4	0	181	70	1	1	2	1	41	5	4	0	2	2	0	0	0	0	2	1	1	80	1	0	0	0	0	0
4	0	181	70	1	1	2	1	41	5	4	0	2	2	0	0	0	0	0	2	1	80	1	0	0	0	0	0
4	0	184	67	0	2	1	2	9	5	4	0	2	2	0	0	0	0	1	1	1	18	1	0	0	0	1	0
4	0	184	67	0	2	1	2	9	5	4	0	2	2	0	0	0	0	0	1	1	18	1	0	0	0	1	0
4	0	185	78	0	2	1	1	16	2	2	0	2	2	0	0	0	0	1	1	1	96	6	0	0	0	0	0
4	0	185	78	0	2	1	1	16	2	2	0	2	2	0	0	0	0	0	1	1	96	6	0	0	0	0	0
4	0	188	66	1	2	1	1	13	5	4	0	2	2	0	0	0	0	1	1	1	62	1	0	0	0	0	0
4	0	188	66	1	2	1	1	13	5	4	0	2	2	0	0	0	0	0	1	1	62	1	0	0	0	0	0
4	0	189	49	0	2	1	1	6	4	4	0	2	2	0	0	0	0	1	1	1	10	1	0	0	0	0	0
4	0	189	49	0	2	1	1	6	4	4	0	2	2	0	0	0	0	0	1	1	10	1	0	0	0	0	0
4	0	190	75	0	2	1	1	4	5	4	0	2	2	0	0	0	0	2	1	1	8	1	0	0	0	0	0
4	0	190	75	0	2	1	1	4	5	4	0	2	2	0	0	0	0	0	2	1	8	1	0	0	0	0	0
4	0	191	46	0	2	1	2	25	4	4	0	2	2	0	0	0	0	1	1	1	58	2	0	0	0	1	1
4	0	191	46	0	2	1	2	25	4	4	0	2	2	2	2	0	0	0	1	1	58	2	0	0	0	1	0
4	0	192	23	0	2	1	1	2	3	3	0	2	2	0	0	0	0	1	1	1	3	1	0	0	1	0	0
4	0	192	23	0	2	1	1	2	3	3	0	2	2	0	0	0	0	0	1	1	3	1	0	0	1	0	0
4	0	193	79	0	2	2	2	4	1	1	0	2	2	0	0	0	0	0	1	1	9	1	0	0	0	1	0
4	0	194	65	1	2	2	2	15	5	4	1	2	2	0	0	0	0	0	1	1	30	4	0	0	0	1	0
4	0	195	60	0	2	2	1	16	2	2	0	2	2	0	0	0	0	0	1	1	21	1	0	0	0	0	0
4	0	197	59	0	2	1	1	15	5	4	0	2	2	0	0	0	0	0	1	1	68	6	0	0	0	0	0
4	0	198	83	1	2	1	1	10	2	2	0	2	2	0	0	0	0	0	2	1	21	1	0	0	0	0	0
4	0	199	59	1	2	1	2	22	2	2	0	2	2	0	0	0	0	0	1	1	24	4	0	0	0	1	0
4	0	200	36	0	2	1	1	59	2	2	0	2	2	0	0	0	0	0	1	1	60	1	0	0	0	0	0
4	0	201	66	0	2	1	1	17	1	1	0	2	2	0	0	0	0	0	1	1	32	1	0	0	0	0	0
4	0	202	75	1	2	1	1	14	5	4	0	2	2	0	0	0	0	0	1	1	36	1	0	0	0	0	0
4	0	205	51	0	2	1	1	29	1	1	0	2	2	0	0	0	0	0	1	1	64	5	0	0	0	0	0
4	0	206	81	1	2	1	2	29	2	2	0	2	2	0	0	0	0	0	1	1	51	5	0	0	0	1	0
4	0	207	37	1	2	1	1	11	2	2	0	2	2	0	0	0	0	0	1	1	12	1	0	0	0	0	0
4	0	208	56	0	1	1	1	8	1	1	0	2	2	0	0	0	0	0	1	1	19	5	0	0	0	0	0
4	0	209	77	1	2	1	1	29	1	1	0	2	2	0	0	0	0	0	1	1	10	5	0	0	0	0	0
4	0	210	53	0	2	1	1	8	4	4	0	2	2	0	0	0	0	0	1	1	10	1	0	0	0	0	0
4	0	211	78	0	2	1	1	64	2	2	0	2	2	0	0	0	0	0	1	1	96	1	0	0	0	0	0
4	0	212	65	1	2	1	1	43	2	2	0	2	2	0	0	0	0	0	1	1	50	1	0	0	0	0	0
4	0	213	72	0	2	1	2	7	2	2	0	2	2	0	0	0	0	0	1	1	18	1	0	0	0	1	0
4	0	214	61	0	2	1	2	10	1	1	0	2	2	0	0	0	0	0	1	1	18	1	0	0	0	1	0
4	0	215	62	0	1	2	1	15	5	4	0	2	2	0	0	1	0	0	1	1	18	1	0	0	0	0	0
4	0	216	54	0	1	1	2	2	5	4	0	2	2	0	0	0	0	0	1	1	249		0	0	0	1	0
4	0	217	54	1	2	1	1	28	2	2	0	2	2	0	0	0	0	0	1	1	42		0	0	0	0	0
4	0	218	71	0	2	1	2	22	2	2	0	2	2	2	2	0	0	0	1	1	81	2	0	0	0	1	0
4	0	220	70	0	2	1	1	9	4	4	0	2	2	0	0	0	0	0	1	1	28	1	0	0	0	0	0
4	0	223	67	0	2	2	2	16	5	4	0	2	2	0	0	0	0	0	1	1	24		0	0	0	1	0
4	0	224	73	1	2	1	1	6	5	4	0	2	2	0	0	0	0	0	1	1	16	1	0	0	0	0	0
4	0	226	76	0	1	1	1	4	2	2	0	2	2	0	0	0	0	0	1	1	35	3	0	0	0	0	0
4	0	227	38	0	2	1	2	27	5	4	0	2	2	0	0	0	0	0	4	1	210	11	0	0	0	1	0
4	0	228	37	1	2	1	2	18	5	4	0	2	2	0	0	0	0	0	1	1	34	1	0	0	0	1	0
4	0	231	73	1	2	1	2	24	5	4	0	2	2	0	0	0	0	0	1	1	41	5	0	0	0	1	0
4	0	232	62	0	2	2	2	19	5	4	0	2	2	0	0	0	0	0	1	1	31	1	0	0	0	1	0
4	0	233	59	0	2	2	1	-4	5	4	0	2	2	0	0	0	0	0	1	1	5	5	0	0	0	0	0
4	0	234	66	1	2	2	1	28	2	2	0	2	2	0	0	0	0	0	1	1	35	4	0	0	0	0	0
4	0	236	71	1	2	2	1	11	2	2	0	2	2	0	0	0	0	0	1	1	15	1	0	0	0	0	0
4	0	237	76	1	2	1	2	34	1	1	0	2	2	0	0	0	0	0	1	1	74	3	0	0	0	1	0
4	0	238	44	0	2	2	1	9	5	4	0	2	2	0	0	0	0	0	1	1	12	1	0	0	0	0	0
4	0	239	59	1	2	2	1	115	5	4	0	2	2	0	4	0	0	0	1	1	151	11	0	0	0	0	0
4	0	240	60	1	1	2	1	10	5	4	0	2	2	0	0	0	0	0	1	1	70		0	0	0	0	0
4	0	241	77	0	2	1	1	8	5	4	0	2	2	0	0	0	0	0	1	3	15	1	0	0	0	0	0
4	0	243	55	0	2	2	1	7	4	4	0	2	2	0	0	0	0	0	1	1	9		0	0	0	0	0
4	0	244	76	0	1	2	2	6	2	2	0	2	2	0	0	0	0	0	2	1	35	5	0	0	0	1	0
4	0	245	75	0	2	2	2	13	5	4	0	2	2	0	0	0	0	0	1	1	22	1	0	0	0	1	0
4	0	248	77	1	2	1	1	7	1	1	0	2	2	0	0	0	0	0	1	1	10	5	0	0	0	0	0
4	0	249	51	1	2	2	1	13	2	2	0	2	2	0	0	0	0	0	1	1	14	1	0	0	0	0	0
4	0	253	71	1	2	1	1	5	3	3	0	2	2	0	0	0	0	0	1	1	9	5	0	0	1	0	0
4	0	254	74	0	1	2	1	12	5	4	0	2	2	0	0	0	0	0	1	1	14		0	0	0	0	0
4	0	255	53	0	2	2	2	32	5	4	0	2	2	0	0	0	0	0	1	1	36	5	0	0	0	1	0
4	0	257	55	1	2	2	2	3	5	4	0	2	2	0	0	0	0	0	1	1	21	4	0	0	0	1	0
4	0	258	53	1	2	1	2	4	4	4	0	2	2	0	0	0	0	0	1	1	5	1	0	0	0	1	0
4	0	259	75	0	2	2	1	8	2	2	0	2	2	0	0	0	0	0	1	1	15	5	0	0	0	0	0
4	0	261	20	0	2	1	1	9	2	2	0	2	2	0	0	0	0	0	1	1	13		0	0	0	0	0
4	0	262	87	1	2	1	1	34	5	4	0	2	2	0	0	0	0	0	1	1	51	1	0	0	0	0	0
4	0	264	38	0	2	2	2	8	5	4	0	2	2	0	0	0	0	0	1	1	210	4	0	0	0	1	0
4	0	265	86	1	2	1	1	38	2	2	1	2	2	0	0	0	0	0	1	1	53	1	0	0	0	0	0
4	0	266	76	1	2	1	1	20	2	2	0	2	2	0	0	0	0	0	1	1	27	1	0	0	0	0	0
4	0	267	78	1	1	2	2	6	12	1	0	2	2	0	0	0	0	0	1	1	17	1	0	0	0	1	0
4	0	268	69	0	2	2	1	17	5	4	0	2	2	0	0	0	0	0	1	1	68	5	0	0	0	0	0
4	0	269	56	0	2	2	2	9	2	2	0	2	2	0	0	0	0	0	1	3	16	4	0	0	0	1	0
4	0	271	74	1	1	2	2	14	5	4	0	2	2	0	0	0	0	0	1	1	31	1	0	0	0	1	0
4	0	272	46	0	1	2	2	16	1	1	0	2	2	0	0	0	0	0	1	3	46	4	0	0	0	1	1
4	0	273	47	0	1	1	1	5	5	4	0	2	2	0	0	0	0	0	2	1	65	4	0	0	0	0	1
4	0	274	73	0	2	2	1	19	5	4	0	3	3	0	0	0	0	0	1	1	237	5	0	1	0	0	0
4	0	276	62	0	2	1	2	89	2	2	0	2	2	0	0	0	0	0	1	1	30		0	0	0	1	0
4	0	277	44	1	2	1	2	9	2	2	0	2	2	0	0	0	0	0	1	1	10		0	0	0	1	0
4	0	278	61	0	2	2	1	10	1	1	0	2	2	0	0	0	0	0	3	1	39	3	0	0	0	0	0
4	0	279	39	1	1	1	1	16	1	1	0	2	2	0	0	0	0	0	1	1	19		0	0	0	0	0
4	0	280	56	0	2	1	2	11	5	4	0	2	2	2	2	0	0	0	1	1	25	4	0	0	0	1	0
4	0	282	69	1	1	2	2	84	5	4	0	2	2	0	0	0	0	0	1	3	85	5	0	0	0	1	1
4	0	283	51	1	2	2	1	13	2	2	0	2	2	0	0	0	0	0	1	1	14	1	0	0	0	0	0
4	0	284	62	0	1	1	2	14	5	4	0	2	2	2	2	0	0	0	1	1	107	3	0	0	0	1	0
4	0	285	61	1	1	2	1	23	2	2	0	2	2	0	0	0	0	0	1	1	30		0	0	0	0	0
4	0	286	58	1	1	1	1	17	2	2	1	2	2	0	0	0	0	0	1	1	24		0	0	0	0	0
4	0	287	54	1	2	1	2	12	2	2	0	2	2	0	0	0	0	0	2	1	13	5	0	0	0	1	0
4	0	288	51	1	2	2	1	26	2	2	0	2	2	0	0	0	0	0	1	1	28	5	0	0	0	0	0
4	0	289	77	1	2	1	2	14	1	2	1	0	0	0	2	3	0	0	1	1	26	3	0	6	0	0	0
4	0	290	63	0	2	1	1	10	5	2	0	6	6	0	1	1	0	0	1	1	27	0	0	3	0	0	0
